# Supplementary material for: BASIC: BCR assembly from single cells
Source: Bioinformatics. 2016 Oct 2;33(3):425–7. doi: 10.1093/bioinformatics/btw631 (PMC5408917; doi:10.1093/bioinformatics/btw631)
Supplement: Supplementary Data [file btw631_supp.zip]

Archive with 2 entries (2 files):
- BASIC_Supplementary_Material.docx
- BASIC_Supplementary_Table_1.xls
