# Supplementary material for: BASIC: BCR assembly from single cells
Source: Bioinformatics. 2016 Oct 2;33(3):425–7. doi: 10.1093/bioinformatics/btw631 (PMC5408917; doi:10.1093/bioinformatics/btw631)
Supplement: Supplementary Data [file btw631_supp.zip › BASIC_Supplementary_Table_1.xls]

## Sheet: Supplemental_Table_1_name_edits
BASIC_Supplementary_Table_1: IgBlast results for Primer Cocktail and Primer Specific PCR Sanger sequencing in addition to BASIC assembled sequences and Trinity's best match Contigs. Row = 4 for Heavy chain; Row = 248 for Light chain. Column = D for Initial PCR, Column = O for BASIC predictions; Column = Z for specific PCR, Column = AK for Trinity results. More details at table end/bottom.
Heavy Chain			Primer Cocktail PCR results											BASIC results											Specific Primer PCR results											Trinity results
Sample ID	PCR cycles	Number of Reads	Heavy Chain Cocktail PCR V gene	Alternative V gene	Alternative V gene	Heavy Chain Cocktail PCR (D) gene	Alternative (D) gene	Alternative (D) gene	Heavy Chain Cocktail PCR J gene	Alternative J gene	Alternative J gene	Heavy Chain V gene mutation count	Heavy Chain Insertions & deletions	Sample ID	Heavy Chain BASIC V gene	Alternative V gene	Alternative V gene	Heavy Chain BASIC (D) gene	Alternative (D) gene	Alternative (D) gene	Heavy Chain BASIC J gene	Alternative J gene	Alternative J gene	Heavy Chain V gene mutation count	Sample ID	Heavy Chain Specific PCR V gene	Alternative V gene	Alternative V gene	Heavy Chain Specific PCR (D) gene	Alternative (D) gene	Alternative (D) gene	Heavy Chain Specific PCR J gene	Alternative J gene	Alternative J gene	Heavy Chain V gene mutation count	Sample ID	Heavy Chain Trinity V gene	Alternative V gene	Alternative V gene	Heavy Chain Trinity (D) gene	Alternative (D) gene	Alternative (D) gene	Heavy Chain Trinity J gene	Alternative J gene	Alternative J gene	Heavy Chain V gene mutation count
PW1_A1 heavy chain	22	3429860	IGHV1-46*01			IGHD3-16*02		IGHD6-19*01	IGHJ4*02	IGHJ5*02		39	None	PW1_A1 heavy chain seq	IGHV1-46*01			IGHD3-16*02		IGHD6-19*01	IGHJ4*02	IGHJ5*02		27												PW1_A1 heavy chain	IGHV1-46*01			IGHD3-16*02		IGHD6-19*01	IGHJ4*02	IGHJ5*02		27
PW1_A2 heavy chain	22	2842014												PW1_A2 heavy chain seq	IGHV7-4-1*02			IGHD6-13*01			IGHJ6*02			18	PW1_A2 heavy chain											PW1_A2 heavy chain										0
PW1_A3 heavy chain	22	3216187												PW1_A3 heavy chain seq	IGHV5-51*01			None	None	None	IGHJ4*02			24	PW1_A3 heavy chain	IGHV5-51*02			IGHD3-9*01		IGHD3/OR15-3b*01	IGHJ4*01	IGHJ4*02	IGHJ4*03	55	PW1_A3 heavy chain										0
PW1_A4 heavy chain	22	3465773	IGHV3-23*01		IGHV3-23D*01	IGHD4-17*01			IGHJ6*02			19	None	PW1_A4 heavy chain variable island	IGHV3-23*01	IGHV3-23D*01		IGHD4-17*01			IGHJ6*02			15												PW1_A4 heavy chain	IGHV3-23*01	IGHV3-23D*01		IGHD4-17*01			IGHJ6*02			15
PW1_A5 heavy chain	22	3499234												PW1_A5 heavy chain seq	IGKV4-39*01			None	None	None	IGKJ1*01			28	PW1_A5 heavy chain	IGHV4-39*01			IGHD2-21*02			IGHJ4*03			61	PW1_A5 heavy chain										0
PW1_A6 heavy chain	22	2822903	IGHV3-43*02			IGHD1-14*01			IGHJ4*02	IGHJ5*02		43	Deletion	PW1_A6 heavy chain variable island	IGHV3-43*02			IGHD1-14*01			IGHJ4*02	IGHJ5*02		43	PW1_A6 heavy chain	IGHV3-43*02			IGHD1-14*01			IGHJ4*02	IGHJ5*02		44	PW1_A6 heavy chain	IGHV3-43*02			IGHD1-14*01			IGHJ4*02	IGHJ5*02		43
PW1_B1 heavy chain	29	168601	IGHV3-7*03			IGHD3-3*01		IGHD3/OR15-3b*01	IGHJ4*02			18	None	PW1_B1 heavy chain variable island	IGHV3-7*03			IGHD3-3*01		IGHD3/OR15-3b*01	IGHJ4*02			13												PW1_B1 heavy chain										0
PW1_B2 heavy chain	29	527021												PW1_B2 heavy chain variable island	IGHV3-66*04			IGHD3-10*02	IGHD4-17*01	IGHD3-16*02	IGHJ3*02			26	PW1_B2 heavy chain	IGHV3-66*04			IGHD3-10*01		IGHD3-16*01	IGHJ3*02			29	PW1_B2 heavy chain	IGHV3-66*04			IGHD3-10*01		IGHD3-16*01	IGHJ3*02			26
PW1_B3 heavy chain	29	289194	IGHV3-11*06			IGHD3-10*01	IGHD3-10*02		IGHJ4*02			13	None	PW1_B3 heavy chain variable island	IGHV3-11*06			IGHD3-10*01	IGHD3-10*02		IGHJ4*02			9	PW1_B3 heavy chain	IGHV3-11*06			IGHD3-10*01	IGHD3-10*02		IGHJ4*02			15	PW1_B3 heavy chain	IGHV3-11*06			IGHD3-10*01	IGHD3-10*02		IGHJ4*02			9
PW1_B4 heavy chain	29	209953	IGHV3-49*04			IGHD3-10*01		IGHD3-22*01	IGHJ6*02			37	None	PW1_B4 heavy chain variable island	IGHV3-49*04			IGHD3-10*01		IGHD3-22*01	IGHJ6*02			34												PW1_B4 heavy chain	IGHV3-49*04			IGHD3-10*01		IGHD3-22*01	IGHJ6*02			34
PW1_B5 heavy chain	29	693542												PW1_B5 heavy chain variable island	IGHV4-39*01			IGHD1-1*01		IGHD4-23*01	IGHJ3*02			18	PW1_B5 heavy chain	IGHV4-39*01			N/A			IGHJ3*02			52	PW1_B5 heavy chain										0
PW1_B6 heavy chain	29	334174	IGHV3-48*03			IGHD6-19*01			IGHJ4*02			23	Deletion	PW1_B6 heavy chain variable island	IGHV3-48*03			IGHD6-19*01			IGHJ4*02			13												PW1_B6 heavy chain	IGHV3-48*03			IGHD6-19*01			IGHJ4*02			13
PW1_C1 heavy chain	24	35116273	IGHV3-23*01		IGHV3-23D*01	IGHD5-18*01	IGHD5-5*01		IGHJ4*02	IGHJ5*02		26	None	PW1_C1 heavy chain variable island	IGHV3-23*01	IGHV3-23D*01		IGHD5-18*01	IGHD5-5*01		IGHJ4*02	IGHJ5*02		25												PW1_C1 heavy chain	IGHV3-23*01	IGHV3-23D*01		IGHD5-18*01	IGHD5-5*01		IGHJ4*02	IGHJ5*02		25
PW1_C2 heavy chain	24	13417368	IGHV1-3*02	IGHV7-4-1*04	IGHV7-4-1*03				IGHJ4*03	IGHJ3*02				PW1_C2 heavy chain seq	IGHV4-59*01			IGHD1-20*01	IGHD1-7*01		IGHJ6*02			42	PW1_C2 heavy chain	IGHV4-59*01			IGHD1-20*01		IGHD1/OR15-1a*01	IGHJ6*02			45	PW1_C2 heavy chain	IGHV6-1*01			IGHD4-17*01	IGHD2-21*01	IGHD2-21*02	IGHJ5*02	IGHJ4*02	IGHJ1*01
PW1_C3 heavy chain	24	28609033												PW1_C3 heavy chain seq	IGHV3-43*02	IGHV3-43*02		IGHD6-19*01			IGHJ4*02			12	PW1_C3 heavy chain	IGHV3-43*02			IGHD6-19*01			IGHJ4*02			15	PW1_C3 heavy chain
PW1_C4 heavy chain	24	19431957	IGHV3-15*01	IGHV3-15*02		IGHD6-25*01			IGHJ4*02			24	None	PW1_C4 heavy chain variable island	IGHV3-15*01			IGHD6-25*01			IGHJ4*02			20												PW1_C4 heavy chain	IGHV3-15*01			IGHD6-25*01			IGHJ4*02			20
PW1_C5 heavy chain	24	8971412	IGHV3-30*03		IGHV3-30*14	IGHD6-13*01			IGHJ6*02			47	Deletion	PW1_C5 heavy chain variable island	IGHV3-30*03		IGHV3-30*14	IGHD6-13*01			IGHJ6*02			42												PW1_C5 heavy chain	IGHV3-30*03		IGHV3-30*14	IGHD6-13*01			IGHJ6*02			42
PW2_A1 heavy chain	22	6142522												PW2_A1 heavy chain seq	IGHV4-38-2*02			IGHD6-13*01		IGHD6-6*01	IGHJ4*02			56	PW2_A1 heavy chain	IGHV4-38-2*01			IGHD6-13*01		IGHD6-6*01	IGHJ4*02			8	PW2_A1 heavy chain	IGHV4-38-2*01			IGHD6-13*01		IGHD6-6*01	IGHJ4*02			8
PW2_A2 heavy chain	22	3429966	IGHV3-48*03			IGHD3-16*01		IGHD2-21*01	IGHJ4*02			32	None	PW2_A2 heavy chain constant island	IGHV3-48*03			IGHD3-16*01		IGHD2-21*01	IGHJ4*02			28	PW2_A2 heavy chain	IGHV3-48*03			IGHD3-16*01		IGHD2-21*01	IGHJ4*02			28	PW2_A2 heavy chain	IGHV3-48*03			IGHD3-16*01		IGHD2-21*01	IGHJ4*02			28
														PW2_A2 heavy chain variable island	IGHV3-48*03			IGHD3-16*01		IGHD2-21*01	IGHJ4*02			28
PW2_A3 heavy chain	22	3394003	IGHV1-3*01			IGHD3-22*01		IGHD3-3*02	IGHJ6*02			36	None	PW2_A3 heavy chain constant island	IGHV1-3*01			IGHD3-22*01		IGHD3-3*02	IGHJ6*02			36	PW2_A3 heavy chain	IGHV1-3*01			IGHD3-22*01		IGHD3-3*02	IGHJ6*02			37	PW2_A3 heavy chain	IGHV1-3*01			IGHD3-22*01		IGHD3-3*02	IGHJ6*02			36
														PW2_A3 heavy chain variable island	IGHV1-3*01			IGHD3-22*01		IGHD3-3*02	IGHJ6*02			36
PW2_A4 heavy chain	22	2088374	IGHV3-7*03			IGHD3-22*01			IGHJ3*02			25	None	PW2_A4 heavy chain seq	IGHV3-7*03			IGHD3-22*01			IGHJ3*02			22												PW2_A4 heavy chain	IGHV3-7*03			IGHD3-22*01			IGHJ3*02			22
PW2_A5 heavy chain	22	1670842	IGHV3-7*01			IGHD2-21*01			IGHJ4*02	IGHJ5*02		20	None	PW2_A5 heavy chain variable island	IGHV3-7*01			IGHD2-21*01			IGHJ4*02	IGHJ5*02		15	PW2_A5 heavy chain	IGHV3-7*01			IGHD2-21*01			IGHJ4*02	IGHJ5*02		15	PW2_A5 heavy chain	IGHV3-7*01			IGHD2-21*01			IGHJ4*02	IGHJ5*02		15
PW2_A6 heavy chain	22	1437216	IGHV4-61*03			IGHD5-12*01			IGHJ1*01		IGHJ4*03	13	None	PW2_A6 heavy chain seq	IGHV4-61*03			IGHD5-12*01			IGHJ4*03	IGHJ5*02	IGHJ4*02	21												PW2_A6 heavy chain	IGHV4-61*03			IGHD5-12*01			IGHJ1*01		IGHJ4*03	21
PW2_A7 heavy chain	22	2077301	IGHV2-26*01			IGHD2-21*01			IGHJ4*02			29	None	PW2_A7 heavy chain seq	IGHV2-26*01			IGHD2-21*01			IGHJ4*02			20												PW2_A7 heavy chain	IGHV2-26*01			IGHD2-21*01			IGHJ4*02			20
PW2_A8 heavy chain	22	2784933	IGHV1-3*01			IGHD3-9*01			IGHJ4*01	IGHJ5*02	IGHJ5*01	10	None	PW2_A8 heavy chain constant island	IGHV1-3*01			IGHD1-26*01			IGHJ4*02			15	PW2_A8 heavy chain	IGHV1-3*01			IGHD1-26*01			IGHJ4*02			16	PW2_A8 heavy chain	IGHV1-3*01			IGHD1-26*01			IGHJ4*02			15
														PW2_A8 heavy chain variable island	IGHV1-3*01			IGHD1-26*01			IGHJ4*02			15
PW2_A10 heavy chain	22	2776643												PW2_A10 heavy chain seq	IGHV3-74*01	IGHV3-74*03		IGHD3-9*01		IGHD3/OR15-3b*01	IGHJ3*01	IGHJ3*02		30	PW2_A10 heavy chain	IGHV3-74*01	IGHV3-74*03		IGHD3-9*01		IGHD3/OR15-3b*01	IGHJ3*01	IGHJ3*02		30	PW2_A10 heavy chain	IGHV3-74*01	IGHV3-74*03		IGHD3-9*01		IGHD3/OR15-3b*01	IGHJ3*01	IGHJ3*02		30
PW2_A11 heavy chain	22	2424913	IGHV4-59*02	IGHV4-61*01	IGHV4-61*08	IGHD5-24*01			IGHJ6*02			27	None	PW2_A11 heavy chain seq	IGHV4-59*01			IGHD5-24*01			IGHJ6*02			36	PW2_A11 heavy chain	IGHV4-59*01			IGHD5-18*01		IGHD5-5*01	IGHJ6*02			34	PW2_A11 heavy chain	IGHV4-59*01			IGHD5-18*01		IGHD5-5*01	IGHJ6*02			36
PW2_A12 heavy chain	22	2175122	IGHV4-4*08	IGHV4-59*08		IGHD2-15*01	IGHD2-21*01	IGHD2-21*02	IGHJ4*02			64	Insertion	PW2_A12 heavy chain seq	IGHV4-59*08			IGHD2-15*01			IGHJ4*02			19												PW2_A12 heavy chain	IGHV4-59*08			IGHD2-15*01			IGHJ4*02			19
PW2_B1 heavy chain	22	3090106	IGHV4-34*01	IGHV4-34*02		IGHD3-22*01			IGHJ4*02			22	None	PW2_B1 heavy chain constant island	IGHV4-34*02			IGHD3-22*01			IGHJ4*02			19	PW2_B1 heavy chain	IGHV4-34*01			IGHD3-22*01			IGHJ4*02			19	PW2_B1 heavy chain	IGHV4-34*02			IGHD3-22*01			IGHJ4*02			19
														PW2_B1 heavy chain variable island	IGHV4-34*02			IGHD3-22*01			IGHJ4*02			19
PW2_B2 heavy chain	22	3586997	IGHV3-7*01			IGHD4-23*01	IGHD4-17*01		IGHJ4*02			37	Deletion	PW2_B2 heavy chain constant island	IGHV3-7*01			IGHD4-23*01	IGHD4-17*01		IGHJ4*02			26												PW2_B2 heavy chain	IGHV3-7*01			IGHD4-23*01	IGHD4-17*01		IGHJ4*02			26
														PW2_B2 heavy chain variable island	IGHV3-7*01			IGHD4-23*01	IGHD4-17*01		IGHJ4*02			26
PW2_B3 heavy chain	22	11233177	IGHV4-61*08	IGHV4-61*01	IGHV4-59*02	IGHD5-12*01			IGHJ4*02	IGHJ5*02		10	Deletion	PW2_B3 heavy chain variable island	IGHV4-61*01			IGHD5-12*01			IGHJ4*02			20												PW2_B3 heavy chain	IGHV4-61*01			IGHD5-12*01			IGHJ4*02			20
PW2_B4 heavy chain	22	3364119	IGHV3-62*01			IGHD5-18*01	IGHD5-5*01		IGHJ6*02	IGHJ5*02	IGHJ5*01	71	Both	PW2_B4 heavy chain seq	IGHV3-15*01			IGHD1-26*01	IGHD6-13*01	IGHD5-5*01	IGHJ4*02			39	PW2_B4 heavy chain	IGHV3-15*01			IGHD1-26*01		IGHD5-5*01	IGHJ4*02			38	PW2_B4 heavy chain	IGHV3-15*01			IGHD1-26*01		IGHD5-5*01	IGHJ4*02			43
PW2_B6 heavy chain	22	3575791	IGHV3-30-3*01			IGHD6-13*01		IGHD6-25*01	IGHJ6*02			31	None	PW2_B6 heavy chain constant island	IGHV3-30-3*01			IGHD6-13*01		IGHD6-25*01	IGHJ6*02			28												PW2_B6 heavy chain	IGHV3-30-3*01			IGHD6-13*01		IGHD6-25*01	IGHJ6*02			28
														PW2_B6 heavy chain variable island	IGHV3-30-3*01			IGHD6-13*01		IGHD6-25*01	IGHJ6*02			28
PW2_B7 heavy chain	22	2944712	IGHV3-30-3*01			IGHD6-13*01		IGHD6-25*01	IGHJ6*02			34	None	PW2_B7 heavy chain constant island	IGHV3-30-3*01			IGHD6-13*01		IGHD6-25*01	IGHJ6*02			28												PW2_B7 heavy chain	IGHV3-30-3*01			IGHD6-13*01		IGHD6-25*01	IGHJ6*02			28
														PW2_B7 heavy chain variable island	IGHV3-30-3*01			IGHD6-13*01		IGHD6-25*01	IGHJ6*02			28
PW2_B8 heavy chain	22	2082314	IGHV3-30-3*01			IGHD6-13*01		IGHD6-25*01	IGHJ6*02			36	None	PW2_B8 heavy chain seq	IGHV3-30-3*01			IGHD6-13*01		IGHD6-25*01	IGHJ6*02			31												PW2_B8 heavy chain	IGHV3-30-3*01			IGHD6-13*01		IGHD6-25*01	IGHJ6*02			31
PW2_B9 heavy chain	22	4234060	IGHV3-30-3*01			IGHD6-13*01		IGHD6-25*01	IGHJ6*02			36	None	PW2_B9 heavy chain seq	IGHV3-30-3*01			IGHD6-13*01		IGHD6-25*01	IGHJ6*02			30												PW2_B9 heavy chain	IGHV3-30-3*01			IGHD6-13*01		IGHD6-25*01	IGHJ6*02			30
PW2_B10 heavy chain	22	3102072	IGHV3-74*01		IGHV3-74*03	IGHD6-19*01			IGHJ4*02			31	Deletion	PW2_B10 heavy chain constant island	IGHV3-74*01	IGHV3-74*03		IGHD6-19*01			IGHJ4*02			15												PW2_B10 heavy chain	IGHV3-74*01	IGHV3-74*03		IGHD6-19*01			IGHJ4*02			15
														PW2_B10 heavy chain variable island	IGHV3-74*01	IGHV3-74*03		IGHD6-19*01			IGHJ4*02			15
PW2_B11 heavy chain	22	2654578	IGHV3-30-3*01			IGHD6-19*01	IGHD6-6*01	IGHD6-25*01	IGHJ6*02			38	None	PW2_B11 heavy chain seq	IGHV3-30-3*01			N/A			IGHJ6*01			29	PW2_B11 heavy chain	IGHV3-30-3*01			IGHD6-13*01		IGHD6-25*01	IGHJ6*02			31	PW2_B11 heavy chain	IGHV3-30-3*01			IGHD6-13*01		IGHD6-25*01	IGHJ6*02			31
PW2_B12 heavy chain	22	1576263	IGHV1-69*01		IGHV1-69*12	IGHD2-21*02	IGHD3-9*01		IGHJ6*02			59	Deletion	PW2_B12 heavy chain seq	IGHV1-69*01	IGHV1-69D*01		IGHD2-21*02	IGHD3-9*01		IGHJ6*02			41												PW2_B12 heavy chain	IGHV1-69*01	IGHV1-69D*01		IGHD2-21*02	IGHD3-9*01		IGHJ6*02			41
PW2_C1 heavy chain	22	5556192	IGHV1-69*01		IGHV1-69*13	IGHD5-12*01		IGHD5/OR15-5a*01	IGHJ6*02			42	Deletion	PW2_C1 heavy chain constant island	IGHV1-69*01	IGHV1-69D*01		IGHD5-12*01		IGHD5/OR15-5a*01	IGHJ6*02			19	PW2_C1 heavy chain	IGHV1-69*01	IGHV1-69D*01		IGHD2-21*01		IGHD5-24*01	IGHJ6*02			19	PW2_C1 heavy chain	IGHV1-69*01	IGHV1-69D*01		IGHD5-12*01		IGHD5/OR15-5a*01	IGHJ6*02			19
														PW2_C1 heavy chain variable island	IGHV1-69*01	IGHV1-69D*01		IGHD5-12*01		IGHD5/OR15-5a*01	IGHJ6*02			19											11
PW2_C2 heavy chain	22	3024404	IGHV1-69*01		IGHV1-69*12	IGHD5-12*01		IGHD5/OR15-5b*01	IGHJ6*02			44	Deletion	PW2_C2 heavy chain seq	IGHV1-69*01	IGHV1-69D*01		IGHD5-12*01		IGHD5/OR15-5b*01	IGHJ6*02			13	PW2_C2 heavy chain	IGHV1-69*01	IGHV1-69D*01		IGHD2-21*01		IGHD5/OR15-5a*01	IGHJ6*02			8	PW2_C2 heavy chain	IGHV1-69*01	IGHV1-69D*01		IGHD5-12*01		IGHD5/OR15-5b*01	IGHJ6*02			13
PW2_C3 heavy chain	22	3861238	IGHV1-69*01		IGHV1-69D*01	IGHD5-12*01		IGHD5/OR15-5b*01	IGHJ6*02			32	None	PW2_C3 heavy chain seq	IGHV1-69*01	IGHV1-69D*01		IGHD5-12*01		IGHD5/OR15-5b*01	IGHJ6*02			12	PW2_C3 heavy chain	IGHV1-69*01	IGHV1-69D*01		IGHD2-21*01		IGHD5/OR15-5a*01	IGHJ6*02			8	PW2_C3 heavy chain	IGHV1-69*01	IGHV1-69D*01		IGHD5-12*01		IGHD5/OR15-5b*01	IGHJ6*02			12
PW2_C4 heavy chain	22	2596000												PW2_C4 heavy chain seq	IGHV1-69*01	IGHV1-69D*01		IGHD5-12*01		IGHD5/OR15-5b*01	IGHJ6*02			28	PW2_C4 heavy chain	IGHV1-69*01	IGHV1-69D*01		IGHD2-21*01		IGHD5-12*01	IGHJ6*02			12	PW2_C4 heavy chain	IGHV1-69*01	IGHV1-69D*01		IGHD5-12*01		IGHD5/OR15-5b*01	IGHJ6*02			28
PW2_C5 heavy chain	22	1631141	IGHV3-30-3*01			IGHD3-9*01		IGHD3/OR15-3b*01	IGHJ6*02			33	None	PW2_C5 heavy chain seq	IGHV3-30-3*01			IGHD3-9*01		IGHD3/OR15-3b*01	IGHJ6*02			33												PW2_C5 heavy chain	IGHV3-30-3*01			IGHD3-9*01		IGHD3/OR15-3b*01	IGHJ6*02			33
PW2_C6 heavy chain	22	4132037	IGHV3-30-3*01			IGHD6-13*01		IGHD6-25*01	IGHJ6*02			35	None	PW2_C6 heavy chain seq	IGHV3-30-3*01			IGHD6-13*01		IGHD6-25*01	IGHJ6*02			31												PW2_C6 heavy chain	IGHV3-30-3*01			IGHD6-13*01		IGHD6-25*01	IGHJ6*02			31
PW2_C7 heavy chain	22	3547481	IGHV3-30-3*01			IGHD2-2*01		IGHD2/OR15-2a*01	IGHJ6*02			40	Deletion	PW2_C7 heavy chain seq	IGHV3-30-3*01			IGHD2-2*01		IGHD2/OR15-2a*01	IGHJ6*02			37												PW2_C7 heavy chain	IGHV3-30-3*01			IGHD2-2*01		IGHD2/OR15-2a*01	IGHJ6*02			37
PW2_C8 heavy chain	22	4123643	IGHV1-69*01		IGHV1-69D*01	IGHD5-12*01		IGHD5/OR15-5b*01	IGHJ6*02			28	Deletion	PW2_C8 heavy chain seq	IGHV1-69*01	IGHV1-69D*01		IGHD5-12*01		IGHD5/OR15-5b*01	IGHJ6*02			14												PW2_C8 heavy chain	IGHV1-69*01	IGHV1-69D*01		IGHD5-12*01		IGHD5/OR15-5b*01	IGHJ6*02			14
PW2_C9 heavy chain	22	3411138	IGHV1-69*01		IGHV1-69D*01	IGHD5-18*01	IGHD5-5*01		IGHJ6*02			34	None	PW2_C9 heavy chain seq	IGHV1-69*01	IGHV1-69D*01		IGHD5-18*01	IGHD5-5*01		IGHJ6*02			22												PW2_C9 heavy chain	IGHV1-69*01	IGHV1-69D*01		IGHD5-18*01	IGHD5-5*01		IGHJ6*02			22
PW2_C11 heavy chain	22	2461867												PW2_C11 heavy chain variable island	IGHV4-30-4*01			IGHD3-9*01			IGHJ5*02			21	PW2_C11 heavy chain	IGHV4-30-4*01			IGHD3-9*01			IGHJ5*02			21	PW2_C11 heavy chain	IGHV3-15*01		IGHV3-15*03	IGHD3-9*01			IGHJ5*02			88
PW2_C12 heavy chain	22	2605321	IGHV3-48*02			IGHD5-12*01			IGHJ4*02			31	None	PW2_C12 heavy chain variable island	IGHV3-48*02			IGHD5-12*01			IGHJ4*02			25												PW2_C12 heavy chain	IGHV3-48*02			IGHD5-12*01			IGHJ4*02			25
PW2_D1 heavy chain	22	6151896	IGHV3-72*01			IGHD5-24*01			IGHJ3*01			28	Deletion	PW2_D1 heavy chain seq	IGHV3-72*01			IGHD5-24*01			IGHJ3*01			23												PW2_D1 heavy chain
PW2_D2 heavy chain	22	2688436	IGHV3-53*01	IGHV3-53*02		IGHD1-26*01		IGHD1/OR15-1b*01	IGHJ3*01	IGHJ3*02		30	Deletion	PW2_D2 heavy chain constant island	IGHV3-53*01			IGHD1-26*01		IGHD1/OR15-1b*01	IGHJ3*01	IGHJ3*02		20	PW2_D2 heavy chain	IGHV3-53*01			IGHD1-26*01		IGHD1/OR15-1b*01	IGHJ3*01	IGHJ3*02		19	PW2_D2 heavy chain	IGHV1-3*01	IGHV1-3*02		IGHD6-25*01			IGHJ1*01		IGHJ4*02	125
														PW2_D2 heavy chain variable island	IGHV3-53*01			IGHD1-26*01		IGHD1/OR15-1b*01	IGHJ3*01	IGHJ3*02		20
PW2_D3 heavy chain	22	3172816	IGHV4-59*02			IGHD1-1*01		IGHD1-7*01	IGHJ4*02			28	None	PW2_D3 heavy chain constant island	IGHV4-59*02			IGHD1-1*01		IGHD1-7*01	IGHJ4*02			17												PW2_D3 heavy chain	IGHV4-59*02			IGHD1-1*01		IGHD1-7*01	IGHJ4*02			17
														PW2_D3 heavy chain variable island	IGHV4-59*02			IGHD1-1*01		IGHD1-7*01	IGHJ4*02			17
PW2_D4 heavy chain	22	2240978	IGHV3-7*02			IGHD6-13*01			IGHJ5*01	IGHJ4*03	IGHJ2*01	24	None	PW2_D4 heavy chain variable island	IGHV3-7*02			IGHD2-8*02	IGHD6-13*01	IGHD6-19*01	IGHJ4*02			24	PW2_D4 heavy chain	IGHV3-7*02			IGHD2-8*02		IGHD6-19*01	IGHJ4*02			25	PW2_D4 heavy chain	IGHV3-7*02			IGHD2-8*02		IGHD6-19*01	IGHJ4*02			25
PW2_D5 heavy chain	22	2742239	IGHV3-48*02			IGHD6-25*01		IGHD2-2*02	IGHJ6*02			44	Deletion	PW2_D5 heavy chain constant island	IGHV3-48*02			IGHD6-25*01		IGHD2-2*02	IGHJ6*02			23												PW2_D5 heavy chain
														PW2_D5 heavy chain variable island	IGHV3-48*02			IGHD6-25*01		IGHD2-2*02	IGHJ6*02			23
PW2_D6 heavy chain	22	4095321	IGHV4-39*02			IGHD1-14*01		IGHD1-26*01	IGHJ6*02			42	Insertion	PW2_D6 heavy chain constant island	IGHV4-39*02			IGHD1-14*01		IGHD1-26*01	IGHJ6*02			29												PW2_D6 heavy chain	IGHV4-39*02			IGHD1-14*01		IGHD1-26*01	IGHJ6*02			29
														PW2_D6 heavy chain variable island	IGHV4-39*02			IGHD1-14*01		IGHD1-26*01	IGHJ6*02			29
PW2_D7 heavy chain	22	1395425	IGHV4-59*08			IGHD1-26*01		IGHD3-3*02	IGHJ3*01	IGHJ3*02		12	None	PW2_D7 heavy chain constant island	IGHV4-59*08			IGHD1-26*01		IGHD3-3*02	IGHJ3*01	IGHJ3*02		9												PW2_D7 heavy chain	IGHV4-59*08			IGHD1-26*01		IGHD3-3*02	IGHJ3*01	IGHJ3*02		9
														PW2_D7 heavy chain variable island	IGHV4-59*08			IGHD1-26*01		IGHD3-3*02	IGHJ3*01	IGHJ3*02		9
PW2_D8 heavy chain	22	5381434	IGHV4-59*08			IGHD4-11*01	IGHD4-4*01		IGHJ4*02			22	None	PW2_D8 heavy chain seq	IGHV4-59*08			IGHD4-11*01	IGHD4-4*01		IGHJ4*02			9												PW2_D8 heavy chain	IGHV4-59*08			IGHD4-11*01	IGHD4-4*01		IGHJ4*02			9
PW2_D9 heavy chain	22	5313072	IGHV4-59*08			IGHD4-11*01		IGHD5-24*01	IGHJ4*02			20	None	PW2_D9 heavy chain constant island	IGHV4-59*08			IGHD4-11*01	IGHD4-4*01		IGHJ4*02			9												PW2_D9 heavy chain	IGHV4-59*08			IGHD4-11*01	IGHD4-4*01		IGHJ4*02			9
														PW2_D9 heavy chain variable island	IGHV4-59*08			IGHD4-11*01	IGHD4-4*01		IGHJ4*02			9
PW2_D10 heavy chain	22	4009603	IGHV5-51*01			IGHD4-23*01			IGHJ6*02			20	None	PW2_D10 heavy chain variable island	IGHV5-51*01			IGHD4-23*01			IGHJ6*02			5												PW2_D10 heavy chain	IGHV5-51*01			IGHD4-23*01			IGHJ6*02			5
PW2_D11 heavy chain	22	1692925	IGHV3-74*01			IGHD5-24*01	IGHD1-14*01		IGHJ4*02			21	Deletion	PW2_D11 heavy chain constant island	IGHV3-74*01			IGHD1-14*01	IGHD5-24*01		IGHJ4*02			14												PW2_D11 heavy chain	IGHV3-74*01			IGHD1-14*01	IGHD5-24*01		IGHJ4*02			14
														PW2_D11 heavy chain variable island	IGHV3-74*01			IGHD1-14*01	IGHD5-24*01		IGHJ4*02			14
PW2_D12 heavy chain	22	1974328	IGHV4-30-4*01			IGHD2-15*01	IGHD3-22*01		IGHJ5*02			29	None	PW2_D12 heavy chain seq	IGHV4-30-4*01			IGHD2-15*01	IGHD3-22*01		IGHJ5*02			22												PW2_D12 heavy chain	IGHV4-30-4*01			IGHD2-15*01	IGHD3-22*01		IGHJ5*02			22
PW2_E1 heavy chain	22	4308476	IGHV3-20*01			IGHD1-20*01		IGHD1/OR15-1a*01	IGHJ6*02			40	Deletion	PW2_E1 heavy chain constant island	IGHV3-20*01			IGHD1-20*01		IGHD1/OR15-1a*01	IGHJ6*02			28												PW2_E1 heavy chain
														PW2_E1 heavy chain variable island	IGHV3-20*01			IGHD1-20*01		IGHD1/OR15-1a*01	IGHJ6*02			28	PW2_E1 heavy chain	IGHV3-20*01			IGHD1-20*01		IGHD1/OR15-1a*01	IGHJ6*02			27
PW2_E2 heavy chain	22	2353722	IGHV3-53*01	IGHV3-53*02		IGHD2-21*01			IGHJ6*02			21	None	PW2_E2 heavy chain constant island	IGHV3-53*01			IGHD2-21*01			IGHJ6*02			15	PW2_E2 heavy chain	IGHV3-53*01			IGHD2-21*01			IGHJ6*02			15	PW2_E2 heavy chain	IGHV3-53*01			IGHD2-21*01			IGHJ6*02			15
														PW2_E2 heavy chain variable island	IGHV3-53*01			IGHD2-21*01			IGHJ6*02			15
PW2_E3 heavy chain	22	4478833	IGHV3-48*03			IGHD4-17*01			IGHJ4*02			16	Deletion	PW2_E3 heavy chain seq	IGHV3-48*03			IGHD4-17*01			IGHJ4*02			5												PW2_E3 heavy chain	IGHV3-48*03			IGHD4-17*01			IGHJ4*02			5
PW2_E4 heavy chain	22	4344636	IGHV5-10-1*01	IGHV5-10-1*03		IGHD1-26*01			IGHJ4*02			31	None	PW2_E4 heavy chain seq	IGKV2-30*01			None	None	None	IGKJ2*01			9	PW2_E4 heavy chain	IGHV5-10-1*03			IGHD1-26*01	IGHD3-9*01		IGHJ5*01			15	PW2_E4 heavy chain	IGHV5-10-1*03			IGHD1-26*01			IGHJ4*02			14
PW2_E5 heavy chain	22	3561135	IGHV3-33*01		IGHV3-33*04	IGHD6-19*01			IGHJ6*02			90	Deletion	PW2_E5 heavy chain seq	IGHV3-33*01	IGHV3-33*04		IGHD6-19*01			IGHJ6*02			24												PW2_E5 heavy chain	IGHV3-33*01	IGHV3-33*04		IGHD6-19*01			IGHJ6*02			24
PW2_E6 heavy chain	22	3930434	IGHV3-11*06			IGHD2-2*01		IGHD2-2*03	IGHJ6*02			19	None	PW2_E6 heavy chain seq	IGHV3-11*06			IGHD2-2*01		IGHD2-2*03	IGHJ6*02			15												PW2_E6 heavy chain	IGHV3-11*06			IGHD2-2*01		IGHD2-2*03	IGHJ6*02			15
PW2_E7 heavy chain	22	2790435	IGHV3-30*18			IGHD3-22*01			IGHJ5*02			25	None	PW2_E7 heavy chain constant island	IGHV3-30*18			IGHD3-22*01			IGHJ5*02			19	PW2_E7 heavy chain	IGHV3-30*18			IGHD3-22*01			IGHJ5*02			18	PW2_E7 heavy chain	IGHV3-30*18			IGHD3-22*01			IGHJ5*02			19
														PW2_E7 heavy chain variable island	IGHV3-30*18			IGHD3-22*01			IGHJ5*02			19
PW2_E8 heavy chain	22	6124890	IGHV4-61*08						IGHJ5*02	IGHJ4*02				PW2_E8 heavy chain seq	IGHV4-61*08			IGHD4-17*01	IGHD6-6*01	IGHD3-16*02	IGHJ5*02	IGHJ5*01	IGHJ4*02	28	PW2_E8 heavy chain	IGHV4-61*08			IGHD2-21*02		IGHD3-16*02	IGHJ5*02			27	PW2_E8 heavy chain	IGHV4-61*08			IGHD2-21*02		IGHD3-16*02	IGHJ5*02			28
PW2_E9 heavy chain	22	3243700	IGHV4-38-2*01			IGHD3-10*01			IGHJ4*01	IGHJ4*02		33	Deletion	PW2_E9 heavy chain seq	IGHV4-38-2*01			IGHD3-10*01			IGHJ4*02			12												PW2_E9 heavy chain	IGHV4-38-2*01			IGHD3-10*01			IGHJ4*02			12
PW2_E10 heavy chain	22	3540129	IGHV4-38-2*01			IGHD3-10*01			IGHJ4*02			11	None	PW2_E10 heavy chain seq	IGHV4-38-2*01			IGHD3-10*01			IGHJ4*02			9												PW2_E10 heavy chain
PW2_E11 heavy chain	22	2405822	IGHV4-38-2*01			IGHD3-10*01			IGHJ4*02			22	None	PW2_E11 heavy chain seq	IGHV4-38-2*01			IGHD3-10*01			IGHJ4*02			14												PW2_E11 heavy chain
PW2_E12 heavy chain	22	2000587	IGHV5-10-1*01	IGHV5-10-1*03		IGHD3-10*01			IGHJ4*02			10	None	PW2_E12 heavy chain constant island	IGHV5-10-1*03			IGHD3-10*01			IGHJ4*02			9												PW2_E12 heavy chain
														PW2_E12 heavy chain variable island	IGHV5-10-1*03			IGHD3-10*01			IGHJ4*02			9
PW2_F1 heavy chain	22	4836946												PW2_F1 heavy chain seq	IGHV4-38-2*01			IGHD3-10*01			IGHJ4*02			6	PW2_F1 heavy chain	IGHV4-38-2*01			IGHD3-10*01			IGHJ4*02			6	PW2_F1 heavy chain	IGHV4-38-2*01			IGHD3-10*01			IGHJ4*02			6
PW2_F2 heavy chain	22	2828685	IGHV3-15*01	IGHV3-15*02		IGHD2-21*02	IGHD4-17*01		IGHJ4*03			8	None	PW2_F2 heavy chain seq	IGHV3-15*01			IGHD4-17*01			IGHJ4*02			24	PW2_F2 heavy chain	IGHV3-15*01			IGHD4-17*01			IGHJ4*02			10	PW2_F2 heavy chain	IGHV3-15*01			IGHD4-17*01			IGHJ4*02			10
PW2_F3 heavy chain	22	6513473												PW2_F3 heavy chain seq	IGHV3-21*02			IGHD3-16*01	IGHD3-16*02		IGHJ6*02			26	PW2_F3 heavy chain	IGHV3-21*01			IGHD3-16*01	IGHD3-16*02		IGHJ6*02			24	PW2_F3 heavy chain	IGHV3-21*02			IGHD3-16*01	IGHD3-16*02		IGHJ6*02			26
PW2_F4 heavy chain	22	2349566	IGHV4-38-2*01			IGHD3-10*01			IGHJ4*02			20	Deletion	PW2_F4 heavy chain seq	IGHV4-38-2*01			IGHD3-10*01			IGHJ4*02			6												PW2_F4 heavy chain	IGHV4-38-2*01			IGHD3-10*01			IGHJ4*02			6
PW2_F5 heavy chain	22	2167048	IGHV3-23*01	IGHV3-23D*02	IGHV3-23D*01	IGHD3-9*01	IGHD2-8*02		IGHJ4*02			29	Insertion	PW2_F5 heavy chain seq	IGHV3-23*01	IGHV3-23D*01	IGHV3-23D*02	IGHD3-9*01			IGHJ4*02			34												PW2_F5 heavy chain	IGHV3-23*01		IGHV3-23D*01	IGHD3-9*01			IGHJ4*02			34
PW2_F6 heavy chain	22	3715821	IGHV3-48*03			IGHD2-8*01	IGHD2-8*02		IGHJ4*02	IGHJ5*02		19	Both	PW2_F6 heavy chain constant island	IGHV3-48*03			IGHD2-8*01			IGHJ4*02			12	PW2_F6 heavy chain	IGHV3-48*03			IGHD2-8*01			IGHJ4*02			11	PW2_F6 heavy chain	IGHV1-3*01	IGHV1-3*02		IGHD6-25*01			IGHJ1*01		IGHJ4*02	126
														PW2_F6 heavy chain variable island	IGHV3-48*03			IGHD2-8*01			IGHJ4*02			12
PW2_F7 heavy chain	22	3830407	IGHV3-11*06			IGHD3-22*01			IGHJ6*01			28	Deletion	PW2_F7 heavy chain seq	IGHV3-11*06			IGHD3-22*01			IGHJ6*02			22	PW2_F7 heavy chain	IGHV3-11*06			IGHD3-22*01			IGHJ6*02			22	PW2_F7 heavy chain	IGHV3-11*06			IGHD3-22*01			IGHJ6*02			22
PW2_F8 heavy chain	22	4224347	IGHV3-7*01	IGHV3-7*02		N/A			IGHJ1*01			19	None	PW2_F8 heavy chain constant island	IGHV3-7*01			IGHD6-19*01			IGHJ3*01	IGHJ3*02		18	PW2_F8 heavy chain	IGHV3-7*01			IGHD6-19*01			IGHJ3*01	IGHJ3*02		18	PW2_F8 heavy chain	IGHV3-7*01			IGHD6-19*01			IGHJ3*01	IGHJ3*02		18
														PW2_F8 heavy chain variable island	IGHV3-7*01			IGHD6-19*01			IGHJ3*01	IGHJ3*02		18
PW2_F9 heavy chain	22	3202881	IGHV3-21*01	IGHV3-21*02		IGHD2-8*02			IGHJ3*01			21	None	PW2_F9 heavy chain constant island	IGHV3-21*01			IGHD2-8*02			IGHJ3*01			16												PW2_F9 heavy chain	IGHV3-21*01			IGHD2-8*02			IGHJ3*01			16
														PW2_F9 heavy chain variable island	IGHV3-21*01			IGHD2-8*02			IGHJ3*01			16
PW2_F11 heavy chain	22	5290778	IGHV5-10-1*01	IGHV5-10-1*03		IGHD1-26*01		IGHD3-3*02	IGHJ4*02			31	None	PW2_F11 heavy chain seq	IGHV5-10-1*03			IGHD1-26*01		IGHD3-3*02	IGHJ4*02			22												PW2_F11 heavy chain	IGHV5-10-1*03			IGHD1-26*01		IGHD3-3*02	IGHJ4*02			22
PW2_F12 heavy chain	22	2911740	IGHV4-39*07			IGHD6-19*01			IGHJ6*02			28	None	PW2_F12 heavy chain seq	IGHV4-39*07			IGHD6-19*01			IGHJ6*02			19	PW2_F12 heavy chain	IGHV4-39*07			IGHD4-17*01			IGHJ6*02			20	PW2_F12 heavy chain	IGHV4-39*07			IGHD4-17*01			IGHJ6*02			19
PW2_G1 heavy chain	22	3779996	IGHV3-9*01			IGHD2-15*01			IGHJ6*02			20	None	PW2_G1 heavy chain seq	IGHV3-9*01			IGHD2-15*01			IGHJ6*02			8	PW2_G1 heavy chain	IGHV3-9*01			IGHD2-15*01			IGHJ6*02			8	PW2_G1 heavy chain	IGHV3-9*01			IGHD2-15*01			IGHJ6*02			8
PW2_G2 heavy chain	22	2323258	IGHV3-53*01	IGHV3-53*02		IGHD1-26*01		IGHD3-10*02	IGHJ4*02			28	Deletion	PW2_G2 heavy chain constant island	IGHV3-53*01			IGHD1-26*01		IGHD3-10*02	IGHJ4*02			31												PW2_G2 heavy chain	IGHV3-53*01			IGHD1-26*01		IGHD3-10*02	IGHJ4*02			25
														PW2_G2 heavy chain variable island	IGHV3-53*01			IGHD1-26*01		IGHD3-10*02	IGHJ4*02			31
PW2_G3 heavy chain	22	6615253	IGHV3-9*01			IGHD2-15*01			IGHJ6*02			16	None	PW2_G3 heavy chain seq	IGHV3-9*01			IGHD2-15*01			IGHJ6*02			16	PW2_G3 heavy chain	IGHV3-9*01			IGHD2-15*01			IGHJ6*02			15	PW2_G3 heavy chain	IGHV3-9*01			IGHD2-15*01			IGHJ6*02			16
PW2_G4 heavy chain	22	1916173	IGHV5-10-1*01	IGHV5-10-1*03		IGHD5-24*01			IGHJ1*01			34	None	PW2_G4 heavy chain seq	IGHV5-10-1*03			IGHD5-24*01			IGHJ1*01			28												PW2_G4 heavy chain	IGHV5-10-1*03			IGHD5-24*01			IGHJ1*01			28
PW2_G6 heavy chain	22	1851575	IGHV3-30*02			IGHD2-2*01		IGHD2-2*03	IGHJ6*02			25	None	PW2_G6 heavy chain constant island	IGHV3-30*02			IGHD2-2*01		IGHD2-2*03	IGHJ6*02			23												PW2_G6 heavy chain	IGHV3-30*02			IGHD2-2*01		IGHD2-2*03	IGHJ6*02			22
														PW2_G6 heavy chain variable island	IGHV3-30*02			IGHD2-2*01		IGHD2-2*03	IGHJ6*02			23
PW2_G7 heavy chain	22	1514132	IGHV4-39*07			IGHD6-19*01			IGHJ5*02			41	Both	PW2_G7 heavy chain seq	IGHV4-39*07			IGHD6-19*01			IGHJ5*02			22												PW2_G7 heavy chain	IGHV4-39*07			IGHD6-19*01			IGHJ5*02			22
PW2_G8 heavy chain	22	2500785	IGHV3-9*01			IGHD3-9*01			IGHJ3*02			33	None	PW2_G8 heavy chain constant island	IGHV3-9*01			IGHD3-9*01			IGHJ3*02			27												PW2_G8 heavy chain	IGHV3-9*01			IGHD3-9*01			IGHJ3*02			27
														PW2_G8 heavy chain variable island	IGHV3-9*01			IGHD3-9*01			IGHJ3*02			27
PW2_G9 heavy chain	22	2156624	IGHV3-30*18			IGHD3-22*01			IGHJ4*02			19	None	PW2_G9 heavy chain constant island	IGHV3-30*18			IGHD3-22*01			IGHJ4*02			11												PW2_G9 heavy chain	IGHV3-30*18			IGHD3-22*01			IGHJ4*02			11
														PW2_G9 heavy chain variable island	IGHV3-30*18			IGHD3-22*01			IGHJ4*02			11
PW2_G10 heavy chain	22	1512794	IGHV3-74*01			IGHD3-16*02			IGHJ4*02	IGHJ5*02		4	None	PW2_G10 heavy chain constant island	IGHV3-74*01			IGHD3-16*02			IGHJ4*02	IGHJ5*02		2	PW2_G10 heavy chain	IGHV3-74*01			IGHD3-16*02			IGHJ4*02	IGHJ5*02		2	PW2_G10 heavy chain	IGHV3-74*01			IGHD3-16*02			IGHJ4*02	IGHJ5*02		2
														PW2_G10 heavy chain variable island	IGHV3-74*01			IGHD3-16*02			IGHJ4*02	IGHJ5*02		2
PW2_G11 heavy chain	22	2069218	IGHV3-7*03			IGHD6-19*01			IGHJ4*02			9	None	PW2_G11 heavy chain variable island	IGHV3-7*03			IGHD6-19*01			IGHJ4*02			7												PW2_G11 heavy chain	IGHV3-7*03			IGHD6-19*01			IGHJ4*02			7
PW2_G12 heavy chain	22	1731159	IGHV4-59*01	IGHV4-59*07		IGHD2-2*01	IGHD2-2*03		IGHJ4*02			15	None	PW2_G12 heavy chain constant island	IGHV4-59*01			IGHD2-2*01	IGHD2-2*03		IGHJ4*02			16												PW2_G12 heavy chain
														PW2_G12 heavy chain variable island	IGHV4-59*01			IGHD2-2*01	IGHD2-2*03		IGHJ4*02			16
PW2_H1 heavy chain	22	4267329	IGHV1-2*02			IGHD2-21*02			IGHJ3*02			18	None	PW2_H1 heavy chain seq	IGHV1-2*02			IGHD2-21*02			IGHJ3*02			29												PW2_H1 heavy chain	IGHV1-2*02			IGHD2-21*02			IGHJ3*02			29
PW2_H2 heavy chain	22	1933352	IGHV3-7*03			IGHD2-15*01			IGHJ5*02			29	Deletion	PW2_H2 heavy chain seq	IGHV3-7*03			IGHD2-15*01			IGHJ5*02			18	PW2_H2 heavy chain	IGHV3-7*03			IGHD2-15*01			IGHJ5*02			17	PW2_H2 heavy chain
PW2_H3 heavy chain	22	1932833	IGHV3-66*01			IGHD3-10*01	IGHD3-10*02		IGHJ5*02			34	Deletion	PW2_H3 heavy chain constant island	IGHV3-66*01			IGHD3-10*01	IGHD3-10*02		IGHJ5*02			25
														PW2_H3 heavy chain variable island	IGHV3-66*01			IGHD3-10*01	IGHD3-10*02		IGHJ5*02			25
PW2_H4 heavy chain	22	1583972	IGHV3-23*01		IGHV3-23D*01	IGHD5-18*01		IGHD4-11*01	IGHJ4*02			25	None	PW2_H4 heavy chain constant island	IGHV3-23*01	IGHV3-23D*01		IGHD5-18*01		IGHD4-11*01	IGHJ4*02			17												PW2_H4 heavy chain	IGHV3-23*01	IGHV3-23D*01		IGHD5-18*01		IGHD4-11*01	IGHJ4*02			17
														PW2_H4 heavy chain variable island	IGHV3-23*01	IGHV3-23D*01		IGHD5-18*01		IGHD4-11*01	IGHJ4*02			17
PW2_H5 heavy chain	22	1112604	IGHV3-30-3*01			IGHD2-8*01	IGHD2-8*02		IGHJ6*03			13	None	PW2_H5 heavy chain constant island	IGHV3-30-3*01			IGHD2-8*01	IGHD2-8*02		IGHJ6*03			9	PW2_H5 heavy chain	IGHV3-30-3*01			IGHD2-8*01	IGHD2-8*02		IGHJ6*03			9	PW2_H5 heavy chain	IGHV3-30-3*01			IGHD2-8*01	IGHD2-8*02		IGHJ6*03			9
														PW2_H5 heavy chain variable island	IGHV3-30-3*01			IGHD2-8*01	IGHD2-8*02		IGHJ6*03			9
PW3_A1 heavy chain	22	3559581	IGHV3-7*03			IGHD3-3*02			IGHJ4*02			47	None	PW3_A1 heavy chain variable island	IGHV3-7*03			IGHD3-3*02			IGHJ4*02			33	PW3_A1 heavy chain	IGHV3-7*03			IGHD3-3*02			IGHJ4*02			30	PW3_A1 heavy chain	IGHV3-7*03			IGHD3-3*02			IGHJ4*02			33
														PW3_A1 heavy chain constant island	IGHV3-7*03			IGHD3-3*02			IGHJ4*02			35
PW3_A2 heavy chain	22	3426064	IGHV3-11*03	IGHV3-11*05		IGHD3-10*01			IGHJ6*02			28	Both	PW3_A2 heavy chain seq	IGHV3-11*05			IGHD3-10*01			IGHJ6*02			12												PW3_A2 heavy chain	IGHV3-11*05			IGHD3-10*01			IGHJ6*02			12
PW3_A3 heavy chain	22	3444005	IGHV3-53*01	IGHV3-53*02		IGHD5-18*01	IGHD5-5*01		IGHJ4*02			16	None	PW3_A3 heavy chain seq	IGHV3-53*01			IGHD5-18*01	IGHD5-5*01		IGHJ4*02			7	PW3_A3 heavy chain	IGHV3-53*01			IGHD5-18*01	IGHD5-5*01		IGHJ4*02			7	PW3_A3 heavy chain	IGHV1-3*01	IGHV1-3*02		IGHD6-25*01			IGHJ1*01		IGHJ4*02	126
PW3_A4 heavy chain	22	3920264	IGHV3-11*03	IGHV3-11*05		IGHD3-10*01	IGHD3-10*02		IGHJ6*02			24	Deletion	PW3_A4 heavy chain seq	IGHV3-11*05			IGHD3-10*01	IGHD3-10*02		IGHJ6*02			12												PW3_A4 heavy chain	IGHV3-11*05			IGHD3-10*01	IGHD3-10*02		IGHJ6*02			12
PW3_A5 heavy chain	22	2922507	IGHV3-11*03	IGHV3-11*05		IGHD3-10*01			IGHJ6*02			21	None	PW3_A5 heavy chain seq	IGHV3-11*05			IGHD3-10*01			IGHJ6*02			10												PW3_A5 heavy chain	IGHV3-11*05			IGHD3-10*01			IGHJ6*02			10
PW3_A6 heavy chain	22	3424495	IGHV4-39*01	IGHV4-39*05		IGHD3-16*01		IGHD3-16*01	IGHJ5*02			52	None	PW3_A6 heavy chain seq	IGHV4-39*01			IGHD1-26*01		IGHD3-16*01	IGHJ5*02			33												PW3_A6 heavy chain
PW3_A7 heavy chain	22	3034712	IGHV3-33*06			IGHD3-16*01	IGHD3-16*02		IGHJ3*01			31	None	PW3_A7 heavy chain variable island	IGHV3-33*06			IGHD3-16*01	IGHD3-16*02		IGHJ3*01			24												PW3_A7 heavy chain	IGHV3-33*06			IGHD3-16*01	IGHD3-16*02		IGHJ3*01			23
														PW3_A7 heavy chain constant island	IGHV3-33*06			IGHD3-16*01	IGHD3-16*02		IGHJ3*01			24
PW3_A8 heavy chain	22	3706450	IGHV3-64D*06			IGHD2-8*01		IGHD2/OR15-2a*01	IGHJ4*02			18	None	PW3_A8 heavy chain variable island	IGHV3-64D*06			IGHD2-8*01		IGHD2/OR15-2a*01	IGHJ4*02			8												PW3_A8 heavy chain	IGHV3-64D*06			IGHD2-8*01		IGHD2/OR15-2a*01	IGHJ4*02			8
														PW3_A8 heavy chain constant island	IGHV3-64D*06			IGHD2-8*01		IGHD2/OR15-2a*01	IGHJ4*02			8
PW3_A9 heavy chain	22	3272624	IGHV3-30-3*01			IGHD3-9*01			IGHJ6*02			28	None	PW3_A9 heavy chain seq	IGHV3-30-3*01			IGHD3-9*01			IGHJ6*02			17												PW3_A9 heavy chain
PW3_A10 heavy chain	22	2557045	IGHV3-7*02			IGHD4/OR15-4a*01	IGHD4/OR15-4b*01		IGHJ3*02			52	None	PW3_A10 heavy chain variable island	IGHV3-7*02			IGHD4/OR15-4a*01	IGHD4/OR15-4b*01		IGHJ3*02			35												PW3_A10 heavy chain	IGHV3-7*02			IGHD4/OR15-4a*01	IGHD4/OR15-4b*01		IGHJ3*02			35
														PW3_A10 heavy chain constant island	IGHV3-7*02			IGHD4/OR15-4a*01	IGHD4/OR15-4b*01		IGHJ3*02			35
PW3_A11 heavy chain	22	2669740	IGHV3-23*01		IGHV3-23D*01	IGHD2-2*01		IGHD2-2*03	IGHJ4*02			30	None	PW3_A11 heavy chain seq	IGHV3-23*01		IGHV3-23D*01	IGHD2-2*01		IGHD2-2*03	IGHJ4*02			24												PW3_A11 heavy chain	IGHV3-23*01	IGHV3-23D*01		IGHD2-2*01		IGHD2-2*03	IGHJ4*02			23
PW3_A12 heavy chain	22	2772892	IGHV3-72*01			IGHD5-24*01			IGHJ6*02			22	None	PW3_A12 heavy chain seq	IGHV3-72*01			IGHD5-24*01			IGHJ6*02			9												PW3_A12 heavy chain	IGHV3-72*01			IGHD5-24*01			IGHJ6*02			9
PW3_B1 heavy chain	22	6487004	IGHV3-30-3*01			IGHD3-9*01			IGHJ6*02			26	None	PW3_B1 heavy chain variable island	IGHV3-30-3*01			IGHD3-9*01			IGHJ6*02			14												PW3_B1 heavy chain	IGHV3-30-3*01			IGHD3-9*01			IGHJ6*02			14
														PW3_B1 heavy chain constant island	IGHV3-30-3*01			IGHD3-9*01			IGHJ6*02			14
PW3_B3 heavy chain	22	3119188	IGHV3-9*01			IGHD3-10*01			IGHJ4*02			14	None	PW3_B3 heavy chain seq	IGHV3-9*01			IGHD3-10*01			IGHJ4*02			10												PW3_B3 heavy chain
PW3_B4 heavy chain	22	4072549	IGHV3-9*01			IGHD3-10*01			IGHJ4*02			13	None	PW3_B4 heavy chain seq	IGHV3-9*01			IGHD3-10*01			IGHJ4*02			8												PW3_B4 heavy chain	IGHV3-9*01			IGHD3-10*01			IGHJ4*02			8
PW3_B5 heavy chain	22	2987820	IGHV3-30*18			IGHD4-17*01			IGHJ6*02			15	None	PW3_B5 heavy chain variable island	IGHV3-30*18			IGHD4-17*01			IGHJ6*02			11												PW3_B5 heavy chain	IGHV3-30*18			IGHD4-17*01			IGHJ6*02			11
														PW3_B5 heavy chain constant island	IGHV3-30*18			IGHD4-17*01			IGHJ6*02			11
PW3_B6 heavy chain	22	2471597	IGHV3-23*01		IGHV3-23D*01	IGHD1-1*01	IGHD2-8*02		IGHJ4*02			27	Insertion	PW3_B6 heavy chain seq	IGHV3-23*01	IGHV3-23D*01		IGHD1-1*01	IGHD2-8*02		IGHJ4*02			21	PW3_B6 heavy chain	IGHV3-23*01	IGHV3-23D*01		IGHD1-1*01	IGHD2-8*02		IGHJ4*02			21	PW3_B6 heavy chain	IGHV3-23*01	IGHV3-23D*01		IGHD1-1*01	IGHD2-8*02		IGHJ4*02			21
PW3_B7 heavy chain	22	3299433	IGHV3-20*01			IGHD2-2*01		IGHD2-21*02	IGHJ6*03			27	None	PW3_B7 heavy chain seq	IGHV3-20*01			IGHD2-2*01		IGHD2-21*02	IGHJ6*03			23												PW3_B7 heavy chain
PW3_B8 heavy chain	22	3094260	IGHV3-23*01		IGHV3-23D*01	IGHD3-3*01		IGHD6-19*01	IGHJ4*02			7	None	PW3_B8 heavy chain variable island	IGHV3-23*01	IGHV3-23D*01		IGHD3-3*01		IGHD6-19*01	IGHJ4*02			5												PW3_B8 heavy chain	IGHV3-23*01		IGHV3-23D*01	IGHD3-3*01		IGHD6-19*01	IGHJ4*02			5
														PW3_B8 heavy chain constant island	IGHV3-23*01	IGHV3-23D*01		IGHD3-3*01		IGHD6-19*01	IGHJ4*02			5	PW3_B8 heavy chain	IGHV3-23*01	IGHV3-23D*01		IGHD3-3*01		IGHD6-19*01	IGHJ4*02			6
PW3_B9 heavy chain	22	1583339	IGHV3-48*03			IGHD3-3*01			IGHJ4*02			14	None	PW3_B9 heavy chain variable island	IGHV3-48*03			IGHD3-3*01			IGHJ4*02			9												PW3_B9 heavy chain	IGHV3-48*03			IGHD3-3*01			IGHJ4*02			9
														PW3_B9 heavy chain constant island	IGHV3-48*03			IGHD3-3*01			IGHJ4*02			9
PW3_B10 heavy chain	22	3017848	IGHV3-9*01			IGHD3-10*01			IGHJ4*02			11	None	PW3_B10 heavy chain seq	IGHV3-9*01			IGHD3-10*01			IGHJ4*02			10												PW3_B10 heavy chain	IGHV3-9*01			IGHD3-10*01			IGHJ4*02			10
PW3_B11 heavy chain	22	1519069	IGHV3-9*01			IGHD3-10*01			IGHJ4*02			16	None	PW3_B11 heavy chain seq	IGHV3-9*01			IGHD3-10*01			IGHJ4*02			15												PW3_B11 heavy chain	IGHV3-9*01			IGHD3-10*01			IGHJ4*02			15
PW3_B12 heavy chain	22	2766914	IGHV3-15*01	IGHV3-15*02		IGHD2-2*01	IGHD2-2*03		IGHJ5*02			17	None	PW3_B12 heavy chain variable island	IGHV3-15*01	IGHV3-15*02		IGHD2-2*01	IGHD2-2*03		IGHJ5*02			17												PW3_B12 heavy chain
PW3_C1 heavy chain	22	1546837	IGHV3-74*01	IGHV3-74*02		IGHD3-16*01	IGHD3-16*02		IGHJ4*02	IGHJ5*02		14	None	PW3_C1 heavy chain variable island	IGHV3-74*01			IGHD3-16*01	IGHD3-16*02		IGHJ4*02	IGHJ5*02		15												PW3_C1 heavy chain	IGHV3-74*01			IGHD3-16*01	IGHD3-16*02		IGHJ4*02	IGHJ5*02		15
														PW3_C1 heavy chain constant island	IGHV3-74*01			IGHD3-16*01	IGHD3-16*02		IGHJ4*02	IGHJ5*02		15	PW3_C1 heavy chain	IGHV3-74*01			IGHD3-16*01	IGHD3-16*02		IGHJ4*02	IGHJ5*02		15
PW3_C2 heavy chain	22	1509484	IGHV3-23*01		IGHV3-23D*01	IGHD3-22*01			IGHJ4*02			17	None	PW3_C2 heavy chain seq	IGHV3-23*01	IGHV3-23D*01		IGHD3-22*01			IGHJ4*02			14	PW3_C2 heavy chain	IGHV3-23*01	IGHV3-23D*01		IGHD3-22*01			IGHJ4*02			14	PW3_C2 heavy chain	IGHV3-23*01	IGHV3-23D*01		IGHD3-22*01			IGHJ4*02			14
PW3_C3 heavy chain	22	1755490	IGHV3-9*01			IGHD3-10*01			IGHJ4*02			12	Deletion	PW3_C3 heavy chain seq	IGHV3-9*01			IGHD3-10*01			IGHJ4*02			10												PW3_C3 heavy chain	IGHV3-9*01			IGHD3-10*01			IGHJ4*02			10
PW3_C4 heavy chain	22	1792435	IGHV3-9*01			IGHD3-10*01			IGHJ4*02			18	None	PW3_C4 heavy chain seq	IGHV3-9*01			IGHD3-10*01			IGHJ4*02			15												PW3_C4 heavy chain
PW3_C5 heavy chain	22	1547404	IGHV3-9*01			IGHD3-10*01			IGHJ4*02			17	None	PW3_C5 heavy chain seq	IGHV3-9*01			IGHD3-10*01			IGHJ4*02			15												PW3_C5 heavy chain	IGHV3-9*01			IGHD3-10*01			IGHJ4*02			15
PW3_C6 heavy chain	22	5335046	IGHV3-9*01			IGHD3-10*01			IGHJ4*02			18	Deletion	PW3_C6 heavy chain seq	IGHV3-9*01			IGHD3-10*01			IGHJ4*02			14												PW3_C6 heavy chain
PW3_C8 heavy chain	22	2425683	IGHV3-21*01	IGHV3-21*02		IGHD3-3*02	IGHD2-15*01	IGHD3-3*01	IGHJ1*01			0		PW3_C8 heavy chain variable island	IGHV3-21*02			IGHD3/OR15-3a*01	IGHD3/OR15-3b*01		IGHJ1*01			14	PW3_C8 heavy chain	IGHV3-21*01			IGHD3/OR15-3a*01	IGHD3/OR15-3b*01		IGHJ1*01			13	PW3_C8 heavy chain	IGHV3-21*02			IGHD3/OR15-3a*01	IGHD3/OR15-3b*01		IGHJ1*01			14
														PW3_C8 heavy chain constant island	IGHV3-21*02			IGHD3/OR15-3a*01	IGHD3/OR15-3b*01		IGHJ1*01			14
PW3_C9 heavy chain	22	1890449	IGHV3-23*01		IGHV3-23D*01	IGHD6-19*01			IGHJ5*02			19	Insertion	PW3_C9 heavy chain seq	IGHV3-23*01	IGHV3-23D*01		IGHD6-19*01			IGHJ5*02			10												PW3_C9 heavy chain	IGHV3-23*01	IGHV3-23D*01		IGHD6-19*01			IGHJ5*02			10
PW3_C10 heavy chain	22	1493193	IGHV3-30*18			IGHD1-1*01		IGHD5/OR15-5a*01	IGHJ4*02			30	None	PW3_C10 heavy chain seq	IGHV3-30*18			IGHD1-1*01		IGHD5/OR15-5a*01	IGHJ4*02			21												PW3_C10 heavy chain	IGHV3-30*18			IGHD1-1*01		IGHD5/OR15-5a*01	IGHJ4*02			21
PW3_C11 heavy chain	22	1471903	IGHV3-30*04	IGHV3-30-3*03		IGHD5-12*01	IGHD6-25*01		IGHJ4*02			36	None	PW3_C11 heavy chain seq	IGHV3-30*04	IGHV3-30-3*03		IGHD5-12*01	IGHD6-25*01		IGHJ4*02			31												PW3_C11 heavy chain	IGHV3-30*04	IGHV3-30-3*03		IGHD5-12*01	IGHD6-25*01		IGHJ4*02			31
PW3_C12 heavy chain	22	1982211	IGHV3-48*03			IGHD5-24*01			IGHJ4*02			52	Deletion	PW3_C12 heavy chain seq	IGHV3-48*03			IGHD5-24*01			IGHJ4*02			30												PW3_C12 heavy chain	IGHV3-48*03			IGHD5-24*01			IGHJ4*02			30
PW3_D1 heavy chain	22	1827475	IGHV3-30*06	IGHV3-30*16	IGHV3-30*17	IGHD5/OR15-5a*01	IGHD5/OR15-5b*01		IGHJ6*01			78	Deletion	PW3_D1 heavy chain variable island	IGHV3-30*04	IGHV3-30-3*03		IGHD5/OR15-5a*01	IGHD5/OR15-5b*01		IGHJ6*01			16	PW3_D1 heavy chain	IGHV3-30*04	IGHV3-30-3*03		IGHD5/OR15-5a*01	IGHD5/OR15-5b*01		IGHJ6*01			15	PW3_D1 heavy chain	IGHV3-30*04	IGHV3-30-3*03		IGHD5/OR15-5a*01	IGHD5/OR15-5b*01		IGHJ6*01			16
														PW3_D1 heavy chain constant island	IGHV3-30*04	IGHV3-30-3*03		IGHD5/OR15-5a*01	IGHD5/OR15-5b*01		IGHJ6*01			16											13
PW3_D2 heavy chain	22	1872400	IGHV3-48*03			IGHD5-24*01			IGHJ4*02			20	None	PW3_D2 heavy chain seq	IGHV3-48*03			IGHD5-24*01			IGHJ4*02			15												PW3_D2 heavy chain	IGHV3-48*03			IGHD5-24*01			IGHJ4*02			15
PW3_D3 heavy chain	22	3545078	IGHV3-72*01			IGHD6-19*01			IGHJ5*02			32	Deletion	PW3_D3 heavy chain variable island	IGHV3-72*01			IGHD6-19*01			IGHJ5*02			9	PW3_D3 heavy chain	IGHV3-72*01			IGHD6-19*01			IGHJ5*02			9	PW3_D3 heavy chain	IGHV3-72*01			IGHD6-19*01			IGHJ5*02			9
PW3_D4 heavy chain	22	1589508	IGHV4-30-2*03	IGHV4-39*01		IGHD3-16*01	IGHD3-16*02		IGHJ4*02			12	None	PW3_D4 heavy chain seq	IGHV4-39*01			IGHD3-16*01	IGHD3-16*02		IGHJ4*02			21												PW3_D4 heavy chain	IGHV4-39*01			IGHD3-16*01	IGHD3-16*02		IGHJ4*02			21
PW3_D5 heavy chain	22	1269432	IGHV3-20*01			IGHD2-21*01	IGHD2-21*02		IGHJ4*02			16	None	PW3_D5 heavy chain seq	IGHV3-20*01			IGHD2-21*01	IGHD2-21*02		IGHJ4*02			11												PW3_D5 heavy chain	IGHV3-20*01			IGHD2-21*01	IGHD2-21*02		IGHJ4*02			11
PW3_D6 heavy chain	22	743048	IGHV1-46*01	IGHV1-46*02		IGHD2-21*02			IGHJ4*02			31	None	PW3_D6 heavy chain seq	IGHV1-46*01			IGHD2-21*02			IGHJ4*02			26	PW3_D6 heavy chain	IGHV1-46*01			IGHD2-21*02			IGHJ4*02			25	PW3_D6 heavy chain	IGHV1-46*01			IGHD2-21*02			IGHJ4*02			26
PW3_D7 heavy chain	22	2636972	IGHV3-43*02			IGHD6-19*01			IGHJ4*02			25	None	PW3_D7 heavy chain variable island	IGHV3-43*02			IGHD6-19*01			IGHJ4*02			20	PW3_D7 heavy chain	IGHV3-43*02			IGHD2-15*01			IGHJ4*02			18	PW3_D7 heavy chain	IGHV3-43*02			IGHD6-19*01			IGHJ4*02			20
														PW3_D7 heavy chain constant island	IGHV3-9*01			IGHD3-10*01			IGHJ4*02			6												PW3_D7 heavy chain	IGHV3-9*01	IGHV3-9*02		IGHD3-10*01			IGHJ4*02			2
PW3_D9 heavy chain	22	2101648	IGHV3-20*01			IGHD2-2*01		IGHD2-21*02	IGHJ6*03			78	Deletion	PW3_D9 heavy chain seq	IGHV3-20*01			IGHD2-2*01		IGHD2-21*02	IGHJ6*03			21	PW3_D9 heavy chain	IGHV3-20*01			IGHD2-2*01		IGHD2-21*02	IGHJ6*03			20	PW3_D9 heavy chain	IGHV3-20*01			IGHD2-2*01		IGHD2-21*02	IGHJ6*03			21
PW3_D10 heavy chain	22	2881470	IGHV3-74*01			IGHD3-10*01		IGHD3-22*01	IGHJ4*02			18	None	PW3_D10 heavy chain variable island	IGHV3-74*01			IGHD3-10*01		IGHD3-22*01	IGHJ4*02			13	PW3_D10 heavy chain	IGHV3-74*01			IGHD3-10*01		IGHD3-22*01	IGHJ4*02			13	PW3_D10 heavy chain	IGHV3-74*01			IGHD3-10*01		IGHD3-22*01	IGHJ4*02			13
														PW3_D10 heavy chain constant island	IGHV3-74*01			IGHD3-10*01		IGHD3-22*01	IGHJ4*02			13
PW3_D11 heavy chain	22	2308097	IGHV3-74*01	IGHV3-74*02		IGHD3-10*01		IGHD3-22*01	IGHJ4*02			56	Deletion	PW3_D11 heavy chain seq	IGHV3-74*01			IGHD3-10*01	IGHD3-10*02	IGHD3-3*02	IGHJ4*02			14	PW3_D11 heavy chain	IGHV3-74*01			IGHD3-10*01		IGHD3/OR15-3a*01	IGHJ4*02			14	PW3_D11 heavy chain	IGHV3-74*01			IGHD3-10*01		IGHD3/OR15-3a*01	IGHJ4*02			14
PW3_D12 heavy chain	22	2369537	IGHV3-20*01			IGHD2-2*01		IGHD2-21*02	IGHJ6*03			21	None	PW3_D12 heavy chain seq	IGHV3-20*01			IGHD2-2*01		IGHD2-21*02	IGHJ6*03			19												PW3_D12 heavy chain	IGHV3-20*01			IGHD2-2*01		IGHD2-21*02	IGHJ6*03			19
PW3_E1 heavy chain	22	3296577	IGHV1-3*01			IGHD2-2*01		IGHD2-2*03	IGHJ6*02			86	Both	PW3_E1 heavy chain seq	IGHV1-3*01			IGHD2-2*01		IGHD2-2*03	IGHJ6*02			11												PW3_E1 heavy chain	IGHV1-3*01			IGHD2-2*01		IGHD2-2*03	IGHJ6*02			11
PW3_E2 heavy chain	22	2901163	IGHV3-48*03			IGHD3-3*02			IGHJ3*02			20	None	PW3_E2 heavy chain seq	IGHV3-48*03			IGHD3-3*02			IGHJ3*02			11												PW3_E2 heavy chain	IGHV3-48*03			IGHD3-3*02			IGHJ3*02			11
PW3_E3 heavy chain	22	2918321	IGHV3-9*01	IGHV3-9*02		IGHD4-17*01			IGHJ6*04			27	Insertion	PW3_E3 heavy chain seq	IGHV3-9*01			IGHD4-17*01			IGHJ6*03			10	PW3_E3 heavy chain	IGHV3-9*01			IGHD4-17*01			IGHJ6*03			9	PW3_E3 heavy chain	IGHV3-9*01			IGHD4-17*01			IGHJ6*03			10
PW3_E4 heavy chain	22	2856078	IGHV3-20*01	IGHV3-20*02		IGHD3-10*02	IGHD5-12*01	IGHD3-16*02	IGHJ6*03	IGHJ6*04		16	None	PW3_E4 heavy chain seq	IGHV3-20*01			IGHD2-2*02	IGHD2-15*01		IGHJ6*03			20	PW3_E4 heavy chain	IGHV3-20*01			IGHD2-15*01		IGHD5-18*01	IGHJ6*03			17	PW3_E4 heavy chain	IGHV3-20*01			IGHD5-18*01		IGHD2-15*01	IGHJ6*03			20
PW3_E5 heavy chain	22	2906567	IGHV3-43*02			IGHD4-11*01	IGHD4-4*01		IGHJ5*01	IGHJ5*02		41	Deletion	PW3_E5 heavy chain seq	IGHV3-43*02			IGHD4-11*01	IGHD4-4*01		IGHJ5*01	IGHJ5*02		28												PW3_E5 heavy chain	IGHV3-43*02			IGHD4-11*01	IGHD4-4*01		IGHJ5*01	IGHJ5*02		28
PW3_E6 heavy chain	22	2952648	IGHV3-72*01			IGHD4-17*01			IGHJ2*01			94	Both	PW3_E6 heavy chain seq	IGHV3-72*01			IGHD4-17*01			IGHJ2*01			12	PW3_E6 heavy chain	IGHV3-72*01			IGHD4-17*01			IGHJ2*01			11	PW3_E6 heavy chain	IGHV3-72*01			IGHD4-17*01			IGHJ2*01			12
PW3_E7 heavy chain	22	2508431	IGHV4-4*02	IGH4-30-2*01	IGHV4-34*07	IGHD4-11*01	IGHD6-19*01		IGHJ6*02			43	None	PW3_E7 heavy chain seq	IGHV4-4*02			IGHD6-19*01			IGHJ6*02			15												PW3_E7 heavy chain	IGHV4-4*02			IGHD6-19*01			IGHJ6*02			14
PW3_E8 heavy chain	22	3857675	IGHV3-9*01			IGHD2-2*01	IGHD2-2*03		IGHJ4*02			21	Deletion	PW3_E8 heavy chain seq	IGHV3-9*01			IGHD2-2*01	IGHD2-2*03		IGHJ4*02			7	PW3_E8 heavy chain	IGHV3-9*01			IGHD2-2*01	IGHD2-2*03		IGHJ4*02			8	PW3_E8 heavy chain	IGHV3-9*01			IGHD2-2*01	IGHD2-2*03		IGHJ4*02			7
PW3_E9 heavy chain	22	3249281	IGHV3-20*01		IGHV3-9*01	IGHD2-2*01		IGHD2-21*02	IGHJ6*03			85	Both	PW3_E9 heavy chain seq	IGHV3-20*01			IGHD2-2*01		IGHD2-21*02	IGHJ6*03			24	PW3_E9 heavy chain	IGHV3-20*01			IGHD2-2*01		IGHD2-21*02	IGHJ6*03			22	PW3_E9 heavy chain	IGHV3-20*01			IGHD2-2*01		IGHD2-21*02	IGHJ6*03			24
PW3_E10 heavy chain	22	2490849	IGHV3-48*03	IGHV3-69-1*02		IGHD3-10*02	IGHD3-10*01		IGHJ6*02			89	Deletion	PW3_E10 heavy chain seq	IGHV3-48*03			IGHD3-10*01			IGHJ6*02			20												PW3_E10 heavy chain	IGHV3-48*03			IGHD3-10*01			IGHJ6*02			20
PW3_E11 heavy chain	22	2420963	IGHV3-33*01			IGHD5-24*01			IGHJ6*02			19	None	PW3_E11 heavy chain seq	IGHV3-33*01			IGHD5-24*01			IGHJ6*02			12												PW3_E11 heavy chain	IGHV3-33*01			IGHD5-24*01			IGHJ6*02			12
PW3_E12 heavy chain	22	2869200												PW3_E12 heavy chain seq	IGHV4-34*02			IGHD3-10*01		IGHD3-22*01	IGHJ4*02			28	PW3_E12 heavy chain	IGHV4-34*02			IGHD3-10*01		IGHD3-22*01	IGHJ4*02			30	PW3_E12 heavy chain	IGHV4-34*02			IGHD3-10*01		IGHD3-22*01	IGHJ4*02			28
PW3_F1 heavy chain	22	2065380	IGHV3-30-3*02			IGHD3-22*01			IGHJ3*01	IGHJ3*02		18	Deletion	PW3_F1 heavy chain seq	IGHV3-30-3*02			IGHD3-22*01			IGHJ3*01	IGHJ3*02		15	PW3_F1 heavy chain	IGHV3-30-3*02			IGHD3-22*01			IGHJ3*01	IGHJ3*02		14	PW3_F1 heavy chain	IGHV3-30-3*02			IGHD3-22*01			IGHJ3*01	IGHJ3*02		15
PW3_F2 heavy chain	22	2588171	IGHV3-11*03	IGHV3-11*05		IGHD4-17*01			IGHJ3*02			48	Deletion	PW3_F2 heavy chain seq	IGHV3-11*05			IGHD4-17*01			IGHJ3*02			28												PW3_F2 heavy chain	IGHV3-11*05			IGHD4-17*01			IGHJ3*02			28
PW3_F3 heavy chain	22	3692127	IGHV3-20*01	IGHV3-20*02		IGHD2-2*01		IGHD2-21*02	IGHJ6*03			72	Both	PW3_F3 heavy chain seq	IGHV3-20*01			IGHD2-2*01		IGHD2-21*02	IGHJ6*03			16												PW3_F3 heavy chain	IGHV3-20*01			IGHD2-2*01		IGHD2-21*02	IGHJ6*03			16
PW3_F4 heavy chain	22	2612467	IGHV3-23*01	IGHV3-23D*02	IGHV3-23D*01	IGHD2-21*02			IGHJ6*02			23	None	PW3_F4 heavy chain seq	IGHV3-23*04	IGHV3-23D*02		IGHD2-21*02			IGHJ6*02			19												PW3_F4 heavy chain	IGHV3-23*04			IGHD2-21*02			IGHJ6*02			19
PW3_F6 heavy chain	22	2098333	IGHV3-21*01	IGHV3-21*02		IGHD6-13*01			IGHJ4*02			25	Deletion	PW3_F6 heavy chain variable island	IGHV3-21*01			IGHD6-13*01			IGHJ4*02			19												PW3_F6 heavy chain	IGHV3-21*01			IGHD6-13*01			IGHJ4*02			19
														PW3_F6 heavy chain constant island	IGHV3-21*01			IGHD6-13*01			IGHJ4*02			19
PW3_F7 heavy chain	22	2133149	IGHV3-43*02			IGHD1-1*01		IGHD1-7*01	IGHJ4*02	IGHJ5*02		31	None	PW3_F7 heavy chain seq	IGHV3-43*02			IGHD1-1*01		IGHD1-7*01	IGHJ4*02	IGHJ5*02		30												PW3_F7 heavy chain	IGHV3-43*02			IGHD1-1*01		IGHD1-7*01	IGHJ4*02	IGHJ5*02		29
PW3_F8 heavy chain	22	2045159	IGHV3-23*01		IGHV3-23D*01	IGHD1-20*01		IGHD1/OR15-1a*01	IGHJ4*02			27	None	PW3_F8 heavy chain seq	IGHV3-23*01	IGHV3-23D*01		IGHD1-20*01		IGHD1/OR15-1a*01	IGHJ4*02			21	PW3_F8 heavy chain	IGHV3-23*01	IGHV3-23D*01		IGHD1-20*01		IGHD1/OR15-1a*01	IGHJ4*02			21	PW3_F8 heavy chain	IGHV3-23*01	IGHV3-23D*01		IGHD1-20*01		IGHD1/OR15-1a*01	IGHJ4*02			21
PW3_F9 heavy chain	22	1935494	IGHV3-11*01			IGHD5-24*01			IGHJ4*02	IGHJ5*02		20	None	PW3_F9 heavy chain seq	IGHV3-11*01			IGHD5-24*01			IGHJ4*02	IGHJ5*02		15	PW3_F9 heavy chain	IGHV3-11*01			IGHD5-24*01			IGHJ4*02	IGHJ5*02		14	PW3_F9 heavy chain	IGHV3-11*01			IGHD5-24*01			IGHJ4*02	IGHJ5*02		15
PW3_F10 heavy chain	22	1994045	IGHV3-23*01		IGHV3-23D*01	IGHD3-3*01	IGHD3-3*02		IGHJ4*02			44	None	PW3_F10 heavy chain variable island	IGHV3-23*01	IGHV3-23D*01		IGHD3-3*01	IGHD3-3*02		IGHJ4*02			40												PW3_F10 heavy chain	IGHV3-23*01	IGHV3-23D*01		IGHD3-3*01	IGHD3-3*02		IGHJ4*02			40
														PW3_F10 heavy chain constant island	IGHV3-23*01	IGHV3-23D*01		IGHD3-3*01	IGHD3-3*02		IGHJ4*02			40
PW3_F11 heavy chain	22	2820115	IGHV3-30*18			IGHD3-9*01			IGHJ6*02			37	Deletion	PW3_F11 heavy chain seq	IGHV3-30*18			IGHD3-9*01			IGHJ6*02			30												PW3_F11 heavy chain	IGHV3-30*18			IGHD3-9*01			IGHJ6*02			30
PW3_F12 heavy chain	22	932873	IGHV3-48*03			IGHD2-2*01		IGHD2-21*01	IGHJ4*02			12	None	PW3_F12 heavy chain variable island	IGHV3-48*03			IGHD2-21*01		IGHD2-8*02	IGHJ4*02			9												PW3_F12 heavy chain
														PW3_F12 heavy chain constant island	IGHV3-48*03			IGHD2-21*01		IGHD2-8*02	IGHJ4*02			9
PW3_G1 heavy chain	22	3087571	IGHV3-21*01	IGHV3-21*02		IGHD6-6*01			IGHJ6*02			6	None	PW3_G1 heavy chain seq	IGHV3-21*01			IGHD6-6*01			IGHJ6*02			1	PW3_G1 heavy chain	IGHV3-21*01			IGHD6-6*01			IGHJ6*02			1	PW3_G1 heavy chain	IGHV3-21*01			IGHD6-6*01			IGHJ6*02			1
PW3_G2 heavy chain	22	3129334	IGHV3-23*01		IGHV3-23D*01	IGHD5-18*01	IGHD5-5*01		IGHJ4*02			24	None	PW3_G2 heavy chain variable island	IGHV3-23*01	IGHV3-23D*01		IGHD5-18*01	IGHD5-5*01		IGHJ4*02			26												PW3_G2 heavy chain
														PW3_G2 heavy chain constant island	IGHV3-23*01	IGHV3-23D*01		IGHD5-18*01	IGHD5-5*01		IGHJ4*02			26
PW3_G3 heavy chain	22	3275146	IGHV4-59*08			IGHD3-3*01			IGHJ6*02			27	None	PW3_G3 heavy chain seq	IGHV4-59*08			IGHD3-3*01			IGHJ6*02			22	PW3_G3 heavy chain	IGHV4-59*08			IGHD3-3*01			IGHJ6*02			22	PW3_G3 heavy chain	IGHV3-9*01	IGHV3-9*02		IGHD4-17*01			IGHJ6*03			65
PW3_G4 heavy chain	22	3431666	IGHV3-15*01		IGHV3-15*04	IGHD6-13*01			IGHJ1*01			18	Deletion	PW3_G4 heavy chain seq	IGHV3-15*01			IGHD6-13*01			IGHJ1*01			6												PW3_G4 heavy chain	IGHV3-15*01			IGHD6-13*01			IGHJ1*01			6
PW3_G5 heavy chain	22	3004378	IGHV3-23*01		IGHV3-23D*01	IGHD3-10*01			IGHJ6*02			23	None	PW3_G5 heavy chain seq	IGHV3-23*01	IGHV3-23D*01		IGHD3-10*01			IGHJ6*02			19	PW3_G5 heavy chain	IGHV3-23*01	IGHV3-23D*01		IGHD3-10*01			IGHJ6*02			18	PW3_G5 heavy chain	IGHV3-23*01	IGHV3-23D*01		IGHD3-10*01			IGHJ6*02			19
PW3_G6 heavy chain	22	1813220	IGHV4-31*01	IGHV4-31*03		IGHD5-24*01	IGHD6-25*01	IGHD2-2*01	IGHJ4*01	IGHJ5*02	IGHJ5*01	37	Deletion	PW3_G6 heavy chain seq	IGHV4-31*03			IGHD5-24*01			IGHJ4*02			30	PW3_G6 heavy chain	IGHV4-31*03			IGHD5-24*01			IGHJ4*02			30	PW3_G6 heavy chain
PW3_G7 heavy chain	22	2506292	IGHV3-48*03			IGHD6-13*01			IGHJ5*02			24	Deletion	PW3_G7 heavy chain seq	IGHV3-48*03			IGHD6-13*01			IGHJ5*02			13												PW3_G7 heavy chain	IGHV3-48*03			IGHD6-13*01			IGHJ5*02			13
PW3_G8 heavy chain	22	1135711	IGHV3-21*01		IGHV3-21*04	IGHD3-22*01	IGHD3-9*01		IGHJ4*02			20	None	PW3_G8 heavy chain variable island	IGHV3-21*01	IGHV3-21*04		IGHD3-22*01	IGHD3-9*01		IGHJ4*02			18												PW3_G8 heavy chain
														PW3_G8 heavy chain constant island	IGHV3-21*01	IGHV3-21*04		IGHD3-22*01	IGHD3-9*01		IGHJ4*02			18
PW3_G9 heavy chain	22	1643850	IGHV4-30-4*01			IGHD1-7*01			IGHJ1*01			44	None	PW3_G9 heavy chain seq	IGHV4-30-4*01			IGHD1-7*01			IGHJ1*01			24	PW3_G9 heavy chain	IGHV4-30-4*01			IGHD1-7*01			IGHJ1*01			24	PW3_G9 heavy chain	IGHV4-30-4*01			IGHD1-7*01			IGHJ1*01			24
PW3_G10 heavy chain	22	2546314	IGHV4-61*08			IGHD2-21*01	IGHD2-21*02		IGHJ4*02			45	None	PW3_G10 heavy chain seq	IGHV4-61*08			IGHD2-21*01	IGHD2-21*02		IGHJ4*02			35												PW3_G10 heavy chain	IGHV4-61*08			IGHD2-21*01	IGHD2-21*02		IGHJ4*02			35
PW3_G12 heavy chain	22	2007969	IGHV3-23*01		IGHV3-23D*01	IGHD2-2*01		IGHD2-2*03	IGHJ4*02			27	None	PW3_G12 heavy chain seq	IGHV3-23*01	IGHV3-23D*01		IGHD2-2*01		IGHD2-2*03	IGHJ4*02			24												PW3_G12 heavy chain	IGHV3-23*01	IGHV3-23D*01		IGHD2-2*01		IGHD2-2*03	IGHJ4*02			24
PW3_H1 heavy chain	22	1413035	IGHV4-39*01			IGHD3-10*01			IGHJ3*01	IGHJ3*02		18	Deletion	PW3_H1 heavy chain seq	IGHV4-39*01			IGHD3-10*01			IGHJ3*01	IGHJ3*02		17	PW3_H1 heavy chain	IGHV4-39*01			IGHD3-10*01			IGHJ3*01	IGHJ3*02		18	PW3_H1 heavy chain	IGHV4-39*01			IGHD3-10*01			IGHJ3*01	IGHJ3*02		17
PW3_H3 heavy chain	22	2357569	IGHV1-2*02			IGHD1-14*01	IGHD1-14*01		IGHJ4*02			15	None	PW3_H3 heavy chain seq	IGHV1-2*02			IGHD1-14*01	IGHD1-14*01		IGHJ4*02			12												PW3_H3 heavy chain	IGHV1-2*02			IGHD1-14*01	IGHD1-14*01		IGHJ4*02			12
PW3_H4 heavy chain	22	1212818	IGHV3-7*03			IGHD5-18*01	IGHD5-5*01		IGHJ3*02			78	Both	PW3_H4 heavy chain seq	IGHV3-7*03			IGHD5-18*01	IGHD5-5*01		IGHJ3*02			18	PW3_H4 heavy chain	IGHV3-7*03			IGHD5-18*01	IGHD5-5*01		IGHJ3*02			10	PW3_H4 heavy chain	IGHV3-7*03			IGHD5-18*01	IGHD5-5*01		IGHJ3*02			11
PW3_H5 heavy chain	22	1135539	IGHV3-23*01	IGHV3-23D*02	IGHV3-23D*01	IGHD3-10*01	IGHD3-10*02	IGHD3-22*01	IGHJ4*02			18	Deletion	PW3_H5 heavy chain seq	IGHV3-23*01	IGHV3-23D*01		IGHD6-19*01			IGHJ4*02	IGHJ5*02		4	PW3_H5 heavy chain	IGHV3-23*01	IGHV3-23D*01		IGHD6-19*01			IGHJ4*02	IGHJ5*02		8	PW3_H5 heavy chain	IGHV3-23*01	IGHV3-23D*01		IGHD6-19*01			IGHJ4*02	IGHJ5*02		8
PW3_H6 heavy chain	22	948788	IGHV3-49*03	IGHV3-49*05		IGHD6-13*01			IGHJ4*02			12	None	PW3_H6 heavy chain seq	IGHV3-49*05			IGHD6-13*01			IGHJ4*02			9												PW3_H6 heavy chain
PW3_H7 heavy chain	22	1158160	IGHV2-70*01	IGHV2-70*13		IGHD1-20*01	IGHD7-27*01	IGHD1-7*01	IGHJ4*02	IGHJ5*02		24	None	PW3_H7 heavy chain seq	IGHV2-70*01			IGHD4-17*01			IGHJ5*02			8	PW3_H7 heavy chain	IGHV2-70*01			IGHD4-17*01			IGHJ5*02			8	PW3_H7 heavy chain	IGHV2-70*01			IGHD4-17*01			IGHJ5*02			8
PW3_H8 heavy chain	22	1162274	IGHV3-23*01		IGHV3-23D*01	IGHD2-2*01		IGHD2-2*03	IGHJ4*02			32	None	PW3_H8 heavy chain seq	IGHV3-23*01	IGHV3-23D*01		IGHD2-2*01		IGHD2-2*03	IGHJ4*02			33												PW3_H8 heavy chain	IGHV3-23*01	IGHV3-23D*01		IGHD2-2*01		IGHD2-2*03	IGHJ4*02			33
PW3_H9 heavy chain	22	1949308	IGHV4-39*01	IGHV4-39*05		IGHD5-12*01	IGHD6-19*01		IGHJ3*02			17	None	PW3_H9 heavy chain seq	IGHV4-39*01			IGHD5-12*01	IGHD6-19*01		IGHJ3*02			17												PW3_H9 heavy chain	IGHV4-39*01			IGHD5-12*01	IGHD6-19*01		IGHJ3*02			17
PW3_H10 heavy chain	22	1991486	IGHV3-30-3*01			IGHD4-23*01	IGHD4-17*01		IGHJ4*02			7	None	PW3_H10 heavy chain seq	IGHV3-30-3*01			IGHD4-17*01			IGHJ4*02			6												PW3_H10 heavy chain	IGHV3-30-3*01			IGHD4-17*01			IGHJ4*02			6
PW3_H11 heavy chain	22	2507200	IGHV3-33*01			IGHD3-9*01			IGHJ6*02			10	None	PW3_H11 heavy chain seq	IGHV3-33*01			IGHD3-9*01			IGHJ6*02			6	PW3_H11 heavy chain	IGHV3-33*01			IGHD3-9*01			IGHJ6*02			6	PW3_H11 heavy chain	IGHV3-33*01			IGHD3-9*01			IGHJ6*02			6
PW3_H12 heavy chain	22	2171898	IGHV4-39*01	IGHV4-39*05		IGHD3-9*01			IGHJ4*02			40	Deletion	PW3_H12 heavy chain variable island	IGHV4-39*01			IGHD3-9*01			IGHJ4*02			13												PW3_H12 heavy chain	IGHV4-39*01			IGHD3-9*01			IGHJ4*02			13
Light Chain			Primer Cocktail PCR results											BASIC results											Specific Primer PCR results											Trinity results
Sample ID	PCR cycles	Number of Reads	Light Chain Cocktail PCR V gene	Alternative V gene	Alternative V gene	Light Chain Cocktail PCR (D) gene	Alternative (D) gene	Alternative (D) gene	Light Chain Cocktail PCR J gene	Alternative J gene	Alternative J gene	Heavy Chain V gene mutation count	Light Chain Insertions & deletions	Sample ID	Light Chain BASIC V gene	Alternative V gene	Alternative V gene	Light Chain BASIC (D) gene	Alternative (D) gene	Alternative (D) gene	Light Chain BASIC J gene	Alternative J gene	Alternative J gene	Light Chain V gene mutation count	Sample ID	Light Chain Specific PCR V gene	Alternative V gene	Alternative V gene	Light Chain Specific PCR (D) gene	Alternative (D) gene	Alternative (D) gene	Light Chain Specific PCR J gene	Alternative J gene	Alternative J gene	Light Chain V gene mutation count	Sample ID	Light Chain Trinity V gene	Alternative V gene	Alternative V gene	Light Chain Trinity (D) gene	Alternative (D) gene	Alternative (D) gene	Light Chain Trinity J gene	Alternative J gene	Alternative J gene	Light Chain V gene mutation count
PW1_A1 light chain	22	See Heavy Chain	IGKV1-5*03			None	None	None	IGKJ1*01			23	None	PW1_A1 light chain seq	IGKV1-5*03			None	None	None	IGKJ1*01			24												PW1_A1 light chain	IGKV1-5*03			None	None	None	IGKJ1*01			24
PW1_A2 light chain	22		IGKV3-11*01			None	None	None	IGKJ3*01			16	None	PW1_A2 light chain seq	IGKV3-11*01			None	None	None	IGKJ3*01			13	PW1_A2 light chain	IGKV3-11*01			None	None	None	IGKJ3*01			9	PW1_A2 light chain	IGKV3-11*01			None	None	None	IGKJ3*01			13
PW1_A3 light chain	22		IGLV4-69*01			None	None	None	IGLJ3*02			24	Deletion	PW1_A3 light chain seq	IGLV4-69*01			None	None	None	IGLJ3*02			27	PW1_A3 light chain	IGLV4-69*01			None	None	None	IGLJ3*02			24	PW1_A3 light chain	IGLV4-69*01			None	None	None	IGLJ3*02			27
PW1_A4 light chain	22		IGKV1-6*01			None	None	None	IGKJ4*01			22	None	PW1_A4 light chain seq	IGKV1-6*01			None	None	None	IGKJ4*01			18												PW1_A4 light chain	IGKV1-6*01			None	None	None	IGKJ4*01			18
PW1_A5 light chain	22		IGKV4-1*01			None	None	None	IGKJ1*01			30	None	PW1_A5 light chain seq	IGKV4-1*01			None	None	None	IGKJ1*01			28	PW1_A5 light chain	IGKV4-1*01			None	None	None	IGKJ1*01			43	PW1_A5 light chain										0
PW1_A6 light chain	22													PW1_A6 light chain seq	IGLV3-21*01			None	None	None	IGLJ2*01	IGLJ3*01		33	PW1_A6 light chain	IGLV3-21*01			None	None	None	IGLJ4*01			32	PW1_A6 light chain	IGLV3-21*01			None	None	None	IGLJ2*01	IGLJ3*01		33
PW1_B1 light chain	29		IGLV10-54*01			None	None	None	IGLJ3*02			9	None	PW1_B1 light chain seq	IGLV10-54*01			None	None	None	IGLJ3*02			6												PW1_B1 light chain	IGLV10-54*01			None	None	None	IGLJ3*02			6
PW1_B2 light chain	29		IGLV2-14*01			None	None	None	IGLJ1*01			23	None	PW1_B2 light chain seq	IGLV2-14*01			None	None	None	IGLJ1*01			23												PW1_B2 light chain	IGLV2-14*01			None	None	None	IGLJ1*01			23
PW1_B3 light chain	29													PW1_B3 light chain seq	IGKV3-20*01			None	None	None	IGKJ2*01			7	PW1_B3 light chain	IGKV3-20*01			None	None	None	IGKJ2*01			12	PW1_B3 light chain	IGKV3-20*01			None	None	None	IGKJ2*01			7
PW1_B4 light chain	29		IGKV1-13*02	IGKV1D-13*01		None	None	None	IGKJ1*01			25	None	PW1_B4 light chain seq	IGKV1-13*02	IGKV1D-13*01		None	None	None	IGKJ1*01			24												PW1_B4 light chain
PW1_B5 light chain	29		IGKV2-28*01	IGKV2D-28*01		None	None	None	IGKJ3*01			12	None	PW1_B5 light chain seq	IGKV2-28*01	IGKV2D-28*01		None	None	None	IGKJ3*01			11	PW1_B5 light chain	IGKV2-28*01	IGKV2D-28*01		None	None	None	IGKJ3*01			19	PW1_B5 light chain	IGKV2-28*01	IGKV2D-28*01		None	None	None	IGKJ3*01			11
PW1_B6 light chain	29		IGKV3-20*01			None	None	None	IGKJ3*01			8	None	PW1_B6 light chain seq	IGKV3-20*01			None	None	None	IGKJ3*01			8												PW1_B6 light chain	IGKV3-20*01			None	None	None	IGKJ3*01			8
PW1_C1 light chain	24		IGKV1-5*03			None	None	None	IGKJ1*01			16	None	PW1_C1 light chain seq	IGKV1-5*03			None	None	None	IGKJ1*01			16												PW1_C1 light chain	IGKV1-5*03			None	None	None	IGKJ1*01			16
PW1_C2 light chain	24		IGKV2-29*02		IGKV2D-29*02	None	None	None	IGKJ2*01	IGKJ2*02		44	None	PW1_C2 light chain seq	IGKV2-29*02		IGKV2D-29*02	None	None	None	IGKJ2*01	IGKJ2*02		36												PW1_C2 light chain	IGKV2-29*02		IGKV2D-29*02	None	None	None	IGKJ2*01	IGKJ2*02		36
PW1_C3 light chain	24													PW1_C3 light chain seq	IGKV1D-12*01			None	None	None	IGKJ4*01			22	PW1_C3 light chain											PW1_C3 light chain
PW1_C4 light chain	24		IGKV3-20*01			None	None	None	IGKJ1*01			28	None	PW1_C4 light chain seq	IGKV3-20*01			None	None	None	IGKJ1*01			15												PW1_C4 light chain	IGKV3-20*01			None	None	None	IGKJ1*01			15
PW1_C5 light chain	24		IGLV3-21*01			None	None	None	IGLJ1*01			28	None	PW1_C5 light chain seq	IGLV3-21*01			None	None	None	IGLJ1*01			28												PW1_C5 light chain	IGLV3-21*01			None	None	None	IGLJ1*01			28
PW2_A1 light chain	22		IGKV1-5*03			None	None	None	IGKJ4*01			26	None	PW2_A1 light chain seq	IGKV1-5*03			None	None	None	IGKJ4*01			6	PW2_A1 light chain	IGKV1-5*03			None	None	None	IGKJ4*01			6	PW2_A1 light chain	IGKV1-5*03			None	None	None	IGKJ4*01			6
PW2_A2 light chain	22		IGLV3-25*02			None	None	None	IGLJ2*01		IGLJ3*02	27	None	PW2_A2 light chain seq	IGLV3-25*02			None	None	None	IGLJ3*02			18	PW2_A2 light chain	IGLV3-25*02			None	None	None	IGLJ3*02			17	PW2_A2 light chain	IGLV3-25*02			None	None	None	IGLJ3*02			18
PW2_A3 light chain	22		IGLV1-40*01			None	None	None	IGLJ1*01			21	Deletion	PW2_A3 light chain seq	IGLV1-40*01			None	None	None	IGLJ1*01			18	PW2_A3 light chain	IGLV1-40*01			None	None	None	IGLJ1*01			20	PW2_A3 light chain	IGLV1-40*01			None	None	None	IGLJ1*01			18
PW2_A4 light chain	22		IGLV3-21*02			None	None	None	IGLJ3*02			13	None	PW2_A4 light chain seq	IGLV3-21*02			None	None	None	IGLJ3*02			12												PW2_A4 light chain	IGLV3-21*02			None	None	None	IGLJ3*02			12
PW2_A5 light chain	22													PW2_A5 light chain seq	IGLV3-25*02			None	None	None	IGLJ3*02			5	PW2_A5 light chain	IGLV3-25*02			None	None	None	IGLJ3*02			12	PW2_A5 light chain	IGLV3-25*02			None	None	None	IGLJ3*02			14
PW2_A6 light chain	22		IGKV1-39*01	IGKV1D-39*01		None	None	None	IGKJ4*01			22	Deletion	PW2_A6 light chain seq	IGKV1-39*01	IGKV1D-39*01		None	None	None	IGKJ4*01			19												PW2_A6 light chain	IGKV1-39*01	IGKV1D-39*01		None	None	None	IGKJ4*01			19
PW2_A7 light chain	22		IGLV3-1*01			None	None	None	IGLJ1*01			25	None	PW2_A7 light chain seq	IGLV3-1*01			None	None	None	IGLJ1*01			25												PW2_A7 light chain	IGLV3-1*01			None	None	None	IGLJ1*01			25
PW2_A8 light chain	22		IGLV2-14*01			None	None	None	IGLJ3*02			15	None	PW2_A8 light chain seq	IGLV2-14*01			None	None	None	IGLJ3*02			15	PW2_A8 light chain	IGLV2-14*01			None	None	None	IGLJ3*02			15	PW2_A8 light chain	IGLV2-14*01			None	None	None	IGLJ3*02			15
PW2_A10 light chain	22		IGLV3-21*02			None	None	None	IGLJ3*02			17	None	PW2_A10 light chain seq	IGLV3-21*02			None	None	None	IGLJ3*02			16	PW2_A10 light chain	IGLV3-21*02			None	None	None	IGLJ3*02			17	PW2_A10 light chain	IGLV3-21*02			None	None	None	IGLJ3*02			16
PW2_A11 light chain	22		IGKV1-5*03			None	None	None	IGKJ1*01			17	None	PW2_A11 light chain seq	IGKV1-5*03			None	None	None	IGKJ1*01			14	PW2_A11 light chain	IGKV1-5*03			None	None	None	IGKJ1*01			14	PW2_A11 light chain	IGKV1-5*03			None	None	None	IGKJ1*01			14
PW2_A12 light chain	22		IGLV1-40*01			None	None	None	IGLJ1*01			18	None	PW2_A12 light chain seq	IGLV1-40*01			None	None	None	IGLJ1*01			6												PW2_A12 light chain	IGLV1-40*01			None	None	None	IGLJ1*01			6
PW2_B1 light chain	22		IGKV1-39*01	IGKV1D-39*01		None	None	None	IGKJ4*01			30	None	PW2_B1 light chain seq	IGKV1-39*01	IGKV1D-39*01		None	None	None	IGKJ4*01			16	PW2_B1 light chain	IGKV1-39*01	IGKV1D-39*01		None	None	None	IGKJ4*01			15	PW2_B1 light chain	IGKV1-39*01	IGKV1D-39*01		None	None	None	IGKJ4*01			16
PW2_B2 light chain	22		IGLV2-11*01			None	None	None	IGLJ3*02			4	None	PW2_B2 light chain seq	IGLV2-11*01			None	None	None	IGLJ3*02			6	PW2_B2 light chain	IGLV2-11*01			None	None	None	IGLJ3*02			6	PW2_B2 light chain	IGLV2-11*01			None	None	None	IGLJ3*02			6
PW2_B3 light chain	22		IGKV1-39*01	IGKV1D-39*01		None	None	None	IGKJ4*01			19	None	PW2_B3 light chain seq	IGKV1-39*01	IGKV1D-39*01		None	None	None	IGKJ4*01			14												PW2_B3 light chain	IGKV1-39*01	IGKV1D-39*01		None	None	None	IGKJ4*01			14
PW2_B4 light chain	22		IGKV3-11*01			None	None	None	IGKJ4*01			29	Deletion	PW2_B4 light chain seq	IGKV3-11*01			None	None	None	IGKJ4*01			25	PW2_B4 light chain	IGKV3-11*01			None	None	None	IGKJ4*01			23	PW2_B4 light chain	IGKV3-11*01			None	None	None	IGKJ4*01			25
PW2_B6 light chain	22		IGKV3-11*01			None	None	None	IGKJ3*01			19	Insertion	PW2_B6 light chain seq	IGKV3-11*01			None	None	None	IGKJ3*01			10												PW2_B6 light chain	IGKV3-11*01			None	None	None	IGKJ3*01			10
PW2_B7 light chain	22		IGKV3-11*01			None	None	None	IGKJ3*01			19	None	PW2_B7 light chain seq	IGKV3-11*01			None	None	None	IGKJ3*01			10												PW2_B7 light chain	IGKV3-11*01			None	None	None	IGKJ3*01			10
PW2_B8 light chain	22		IGKV3-11*01			None	None	None	IGKJ3*01			14	None	PW2_B8 light chain seq	IGKV3-11*01			None	None	None	IGKJ3*01			12												PW2_B8 light chain	IGKV3-11*01			None	None	None	IGKJ3*01			12
PW2_B9 light chain	22		IGKV3-11*01			None	None	None	IGKJ3*01			16	None	PW2_B9 light chain seq	IGKV3-11*01			None	None	None	IGKJ3*01			11												PW2_B9 light chain	IGKV3-11*01			None	None	None	IGKJ3*01			11
PW2_B10 light chain	22		IGLV3-21*03			None	None	None	IGLJ3*02			7	None	PW2_B10 light chain seq	IGLV3-21*03			None	None	None	IGLJ3*02			8												PW2_B10 light chain	IGLV3-21*03			None	None	None	IGLJ3*02			8
PW2_B11 light chain	22		IGKV3-11*01			None	None	None	IGKJ3*01			15	None	PW2_B11 light chain seq	IGKV3-11*01			None	None	None	IGKJ3*01			12	PW2_B11 light chain	IGKV3-11*01			None	None	None	IGKJ3*01			12	PW2_B11 light chain	IGKV3-11*01			None	None	None	IGKJ3*01			12
PW2_B12 light chain	22		IGKV1-13*02	IGKV1D-12*01		None	None	None	IGKJ5*01			29	None	PW2_B12 light chain seq	IGKV1D-12*01			None	None	None	IGKJ5*01			26												PW2_B12 light chain	IGKV1D-12*01			None	None	None	IGKJ5*01			26
PW2_C1 light chain	22													PW2_C1 light chain seq	IGKV1D-12*01			None	None	None	IGKJ5*01			11	PW2_C1 light chain	IGKV1D-12*01			None	None	None	IGKJ5*01			13	PW2_C1 light chain	IGKV1D-12*01			None	None	None	IGKJ5*01			11
PW2_C2 light chain	22													PW2_C2 light chain seq	IGKV1D-12*01			None	None	None	IGKJ5*01			8	PW2_C2 light chain	IGKV1D-12*01			None	None	None	IGKJ5*01			12	PW2_C2 light chain	IGKV1D-12*01			None	None	None	IGKJ5*01			8
PW2_C3 light chain	22													PW2_C3 light chain seq	IGKV1D-12*01			None	None	None	IGKJ5*01			8	PW2_C3 light chain	IGKV1D-12*01			None	None	None	IGKJ1*01			27	PW2_C3 light chain	IGKV1D-12*01			None	None	None	IGKJ5*01			8
PW2_C4 light chain	22		IGKV1D-12*01			None	None	None	IGKJ5*01			40	Deletion	PW2_C4 light chain seq	IGKV1D-12*01			None	None	None	IGKJ5*01			12	PW2_C4 light chain	IGKV1D-12*01			None	None	None	IGKJ5*01				PW2_C4 light chain	IGKV1D-12*01			None	None	None	IGKJ5*01			12
PW2_C5 light chain	22		IGKV3-11*01			None	None	None	IGKJ3*01			19	None	PW2_C5 light chain seq	IGKV3-11*01			None	None	None	IGKJ3*01			15												PW2_C5 light chain	IGKV3-11*01			None	None	None	IGKJ3*01			15
PW2_C6 light chain	22		IGKV3-11*01			None	None	None	IGKJ3*01			14	None	PW2_C6 light chain seq	IGKV3-11*01			None	None	None	IGKJ3*01			12												PW2_C6 light chain	IGKV3-11*01			None	None	None	IGKJ3*01			12
PW2_C7 light chain	22		IGKV3-11*01			None	None	None	IGKJ3*01			21	None	PW2_C7 light chain seq	IGKV3-11*01			None	None	None	IGKJ3*01			16												PW2_C7 light chain	IGKV3-11*01			None	None	None	IGKJ3*01			16
PW2_C8 light chain	22		IGKV1D-12*01			None	None	None	IGKJ5*01			11	None	PW2_C8 light chain seq	IGKV1D-12*01			None	None	None	IGKJ5*01			4												PW2_C8 light chain	IGKV1D-12*01			None	None	None	IGKJ5*01			4
PW2_C9 light chain	22		IGKV1D-12*01			None	None	None	IGKJ5*01			49	Deletion	PW2_C9 light chain seq	IGKV1-12*01	IGKV1-12*02	IGKV1D-12*01	None	None	None	IGKJ5*01			17												PW2_C9 light chain	IGKV1-12*01		IGKV1D-12*01	None	None	None	IGKJ5*01			17
PW2_C11 light chain	22		IGLV3-1*01			None	None	None	IGLJ1*01			13	None	PW2_C11 light chain seq	IGLV3-1*01			None	None	None	IGLJ1*01			13	PW2_C11 light chain	IGLV3-1*01			None	None	None	IGLJ1*01			13	PW2_C11 light chain	IGLV3-1*01			None	None	None	IGLJ1*01			13
PW2_C12 light chain	22		IGLV3-1*01			None	None	None	IGLJ1*01			24	None	PW2_C12 light chain seq	IGLV3-1*01			None	None	None	IGLJ1*01			24												PW2_C12 light chain	IGLV3-1*01			None	None	None	IGLJ1*01			24
PW2_D1 light chain	22		IGKV1-6*01			None	None	None	IGKJ4*01			13	Deletion	PW2_D1 light chain seq	IGKV1-6*01			None	None	None	IGKJ4*01			12												PW2_D1 light chain	IGKV1-6*01			None	None	None	IGKJ4*01			12
PW2_D2 light chain	22		IGLV1-44*01			None	None	None	IGLJ2*01		IGLJ3*02	18	None	PW2_D2 light chain seq	IGLV1-44*01			None	None	None	IGLJ3*02			20												PW2_D2 light chain	IGLV1-44*01			None	None	None	IGLJ3*02			20
PW2_D3 light chain	22		IGLV1-44*01			None	None	None	IGLJ3*02			14	Deletion	PW2_D3 light chain seq	IGLV1-44*01			None	None	None	IGLJ3*02			14												PW2_D3 light chain	IGLV1-44*01			None	None	None	IGLJ3*02			14
PW2_D4 light chain	22		IGKV3-20*01			None	None	None	IGKJ3*01			16	None	PW2_D4 light chain constant island	IGKV3-20*01			None	None	None	IGKJ3*01			18	PW2_D4 light chain	IGKV3-20*01			None	None	None	IGKJ3*01			16	PW2_D4 light chain	IGKV3-20*01			None	None	None	IGKJ3*01			16
														PW2_D4 light chain variable island	IGKV3-20*01			None	None	None	IGKJ3*01			16
PW2_D5 light chain	22		IGLV2-8*01			None	None	None	IGLJ2*01	IGLJ3*01		20	None	PW2_D5 light chain seq	IGLV2-8*01			None	None	None	IGLJ2*01	IGLJ3*01		20												PW2_D5 light chain	IGLV2-8*01			None	None	None	IGLJ2*01	IGLJ3*01		20
PW2_D6 light chain	22		IGKV3-11*01			None	None	None	IGKJ4*01			24	None	PW2_D6 light chain seq	IGKV3-11*01			None	None	None	IGKJ4*01			12												PW2_D6 light chain	IGKV3-11*01			None	None	None	IGKJ4*01			12
PW2_D7 light chain	22		IGLV2-11*01			None	None	None	IGLJ2*01		IGLJ3*02	6	None	PW2_D7 light chain seq	IGLV2-11*01			None	None	None	IGLJ2*01	IGLJ3*01		6												PW2_D7 light chain	IGLV2-11*01			None	None	None	IGLJ2*01	IGLJ3*01		6
PW2_D8 light chain	22		IGLV7-43*01			None	None	None	IGLJ2*01		IGLJ3*02	15	None	PW2_D8 light chain constant island	IGLV7-43*01			None	None	None	IGLJ3*02			3												PW2_D8 light chain	IGLV7-43*01			None	None	None	IGLJ3*02			3
														PW2_D8 light chain variable island	IGLV7-43*01			None	None	None	IGLJ3*02			3
PW2_D9 light chain	22		IGLV7-43*01			None	None	None	IGLJ2*01		IGLJ3*02	4	None	PW2_D9 light chain seq	IGLV7-43*01			None	None	None	IGLJ3*02			5												PW2_D9 light chain	IGLV7-43*01			None	None	None	IGLJ3*02			5
PW2_D10 light chain	22		IGLV3-21*02			None	None	None	IGLJ2*01		IGLJ3*02	8	None	PW2_D10 light chain seq	IGLV3-21*02			None	None	None	IGLJ2*01	IGLJ3*01	IGLJ3*02	7												PW2_D10 light chain	IGLV3-21*02			None	None	None	IGLJ2*01		IGLJ3*02	7
PW2_D11 light chain	22		IGKV1-39*01	IGKV1D-39*01		None	None	None	IGKJ2*01		IGKJ2*03	16	Deletion	PW2_D11 light chain seq	IGKV1-39*01	IGKV1D-39*01		None	None	None	IGKJ2*01	IGKJ2*02		16												PW2_D11 light chain	IGKV1-39*01	IGKV1D-39*01		None	None	None	IGKJ2*01	IGKJ2*02		16
PW2_D12 light chain	22		IGKV1-39*01	IGKV1D-39*01		None	None	None	IGKJ1*01			22	None	PW2_D12 light chain seq	IGKV1-39*01	IGKV1D-39*01		None	None	None	IGKJ1*01			24												PW2_D12 light chain	IGKV1-39*01	IGKV1D-39*01		None	None	None	IGKJ1*01			24
PW2_E1 light chain	22													PW2_E1 light chain seq	IGLV2-18*02			None	None	None	IGLJ1*01			17	PW2_E1 light chain	IGLV2-18*02			None	None	None	IGLJ1*01			17	PW2_E1 light chain	IGLV2-18*02			None	None	None	IGLJ1*01			17
PW2_E2 light chain	22													PW2_E2 light chain seq	IGLV1-40*01			None	None	None	IGLJ3*02			11	PW2_E2 light chain	IGLV1-40*01			None	None	None	IGLJ3*02			9	PW2_E2 light chain	IGLV1-40*01			None	None	None	IGLJ3*02			11
PW2_E3 light chain	22		IGLV3-25*02			None	None	None	IGLJ2*01		IGLJ3*02	14	Deletion	PW2_E3 light chain seq	IGLV3-25*02			None	None	None	IGLJ3*02			13												PW2_E3 light chain	IGLV3-25*02			None	None	None	IGLJ3*02			13
PW2_E4 light chain	22		IGKV2-30*01			None	None	None	IGKJ2*01			17	None	PW2_E4 light chain seq	IGKV2-30*01			None	None	None	IGKJ2*01			9	PW2_E4 light chain	IGKV2-30*01			None	None	None	IGKJ2*01			9	PW2_E4 light chain	IGKV2-30*01			None	None	None	IGKJ2*01			9
PW2_E5 light chain	22		IGKV3-11*01			None	None	None	IGKJ3*01			25	Deletion	PW2_E5 light chain seq	IGKV3-11*01			None	None	None	IGKJ3*01			13												PW2_E5 light chain	IGKV3-11*01			None	None	None	IGKJ3*01			13
PW2_E6 light chain	22		IGLV1-44*01			None	None	None	IGLJ3*02			8	None	PW2_E6 light chain seq	IGLV1-44*01			None	None	None	IGLJ3*02			9												PW2_E6 light chain	IGLV1-44*01			None	None	None	IGLJ3*02			9
PW2_E7 light chain	22		IGLV3-1*01			None	None	None	IGLJ1*01			9	None	PW2_E7 light chain seq	IGLV3-1*01			None	None	None	IGLJ1*01			10	PW2_E7 light chain	IGLV3-1*01			None	None	None	IGLJ1*01			9	PW2_E7 light chain	IGLV3-1*01			None	None	None	IGLJ1*01			10
PW2_E8 light chain	22		IGKV1-5*03			None	None	None	IGKJ2*01			22	None	PW2_E8 light chain seq	IGKV1-5*03			None	None	None	IGKJ2*01			14	PW2_E8 light chain	IGKV1-5*03			None	None	None	IGKJ2*01			14	PW2_E8 light chain	IGKV1-5*03			None	None	None	IGKJ2*01			14
PW2_E9 light chain	22		IGLV3-21*01			None	None	None	IGLJ2*01		IGLJ3*02	18	None	PW2_E9 light chain seq	IGLV3-21*01			None	None	None	IGLJ2*01	IGLJ3*01		18												PW2_E9 light chain	IGLV3-21*01			None	None	None	IGLJ2*01	IGLJ3*01		18
PW2_E10 light chain	22		IGLV3-21*01			None	None	None	IGLJ2*01		IGLJ3*02	18	None	PW2_E10 light chain seq	IGLV3-21*01			None	None	None	IGLJ2*01	IGLJ3*01		20												PW2_E10 light chain	IGLV3-21*01			None	None	None	IGLJ2*01	IGLJ3*01		21
PW2_E11 light chain	22		IGLV3-21*01			None	None	None	IGLJ2*01	IGLJ3*01		18	None	PW2_E11 light chain seq	IGLV3-21*01			None	None	None	IGLJ2*01	IGLJ3*01		17												PW2_E11 light chain	IGLV3-21*01			None	None	None	IGLJ2*01	IGLJ3*01		17
PW2_E12 light chain	22		IGKV2-30*01			None	None	None	IGKJ2*01			19	Deletion	PW2_E12 light chain seq	IGKV2-30*01			None	None	None	IGKJ2*01			5												PW2_E12 light chain	IGKV2-30*01			None	None	None	IGKJ2*01			5
PW2_F1 light chain	22		IGLV3-21*01			None	None	None	IGLJ2*01	IGLJ3*01		16	None	PW2_F1 light chain seq	IGLV3-21*01			None	None	None	IGLJ2*01	IGLJ3*01		15	PW2_F1 light chain	IGLV3-21*01			None	None	None	IGLJ2*01	IGLJ3*01		16	PW2_F1 light chain	IGLV3-21*01			None	None	None	IGLJ2*01	IGLJ3*01		15
PW2_F2 light chain	22		IGLV3-25*03			None	None	None	IGLJ2*01		IGLJ3*02	40	Deletion	PW2_F2 light chain seq	IGLV3-25*02			None	None	None	IGLJ3*02			15	PW2_F2 light chain	IGLV3-25*02			None	None	None	IGLJ3*02			14	PW2_F2 light chain	IGLV3-25*02			None	None	None	IGLJ3*02			15
PW2_F3 light chain	22		IGLV1-51*01			None	None	None	IGLJ1*01			13	None	PW2_F3 light chain seq	IGLV1-51*01			None	None	None	IGLJ1*01			13	PW2_F3 light chain	IGLV1-51*01			None	None	None	IGLJ1*01			13	PW2_F3 light chain	IGLV1-51*01			None	None	None	IGLJ1*01			13
PW2_F4 light chain	22		IGLV3-21*01			None	None	None	IGLJ2*01	IGLJ3*01		15	Deletion	PW2_F4 light chain seq	IGLV3-21*01			None	None	None	IGLJ2*01	IGLJ3*01		15												PW2_F4 light chain	IGLV3-21*01			None	None	None	IGLJ2*01	IGLJ3*01		15
PW2_F5 light chain	22		IGKV1-39*01	IGKV1D-39*01		None	None	None	IGKJ3*01			25	None	PW2_F5 light chain seq	IGKV1-39*01	IGKV1D-39*01		None	None	None	IGKJ3*01			25												PW2_F5 light chain	IGKV1-39*01	IGKV1D-39*01		None	None	None	IGKJ3*01			25
PW2_F6 light chain	22		IGKV1-12*01		IGKV1D-12*02	None	None	None	IGKJ1*01			11	None	PW2_F6 light chain seq	IGKV1-12*01	IGKV1-12*02	IGKV1D-12*02	None	None	None	IGKJ1*01			10												PW2_F6 light chain	IGKV1-12*01		IGKV1D-12*02	None	None	None	IGKJ1*01			10
PW2_F7 light chain	22		IGKV1-39*01	IGKV1D-39*01		None	None	None	IGKJ4*01	IGKJ4*02		34	None	PW2_F7 light chain seq	IGKV1-39*01	IGKV1D-39*01		None	None	None	IGKJ4*01	IGKJ4*02		17	PW2_F7 light chain	IGKV1-39*01	IGKV1D-39*01		None	None	None	IGKJ4*01	IGKJ4*02		16	PW2_F7 light chain	IGKV1-39*01	IGKV1D-39*01		None	None	None	IGKJ4*01	IGKJ4*02		18
PW2_F8 light chain	22		IGKV1-5*03			None	None	None	IGKJ2*01	IGKJ2*02		20	None	PW2_F8 light chain constant island	IGKV1-5*03			None	None	None	IGKJ2*01	IGKJ2*02		16	PW2_F8 light chain	IGKV1-5*03			None	None	None	IGKJ2*01	IGKJ2*02		16	PW2_F8 light chain	IGKV1-5*03			None	None	None	IGKJ2*01	IGKJ2*02		16
														PW2_F8 light chain variable island	IGKV1-5*03			None	None	None	IGKJ2*01	IGKJ2*02		16
PW2_F9 light chain	22		IGLV3-19*01			None	None	None	IGLJ2*01		IGLJ3*02	20	None	PW2_F9 light chain seq	IGLV3-19*01			None	None	None	IGLJ2*01	IGLJ3*01		23												PW2_F9 light chain	IGLV3-19*01			None	None	None	IGLJ2*01	IGLJ3*01		23
PW2_F11 light chain	22		IGKV2-30*01			None	None	None	IGKJ2*03			5	None	PW2_F11 light chain seq	IGKV2-30*01			None	None	None	IGKJ2*03			4												PW2_F11 light chain	IGKV2-30*01			None	None	None	IGKJ2*03			4
PW2_F12 light chain	22		IGKV3-20*01			None	None	None	IGKJ2*01			16	None	PW2_F12 light chain seq	IGKV3-20*01			None	None	None	IGKJ2*01			15												PW2_F12 light chain	IGKV3-20*01			None	None	None	IGKJ2*01			15
PW2_G1 light chain	22		IGLV1-40*01			None	None	None	IGLJ3*02			12	Deletion	PW2_G1 light chain constant island	IGLV1-40*01			None	None	None	IGLJ3*02			13	PW2_G1 light chain	IGLV1-40*01			None	None	None	IGLJ3*02			13	PW2_G1 light chain	IGLV1-40*01			None	None	None	IGLJ3*02			13
														PW2_G1 light chain variable island	IGLV1-40*01			None	None	None	IGLJ3*02			13
PW2_G2 light chain	22		IGLV6-57*01			None	None	None	IGLJ2*01		IGLJ3*02	16	None	PW2_G2 light chain seq	IGLV6-57*01			None	None	None	IGLJ3*02			18	PW2_G2 light chain	IGLV6-57*01			None	None	None	IGLJ3*02			18	PW2_G2 light chain	IGLV6-57*01			None	None	None	IGLJ3*02			18
PW2_G3 light chain	22													PW2_G3 light chain seq	IGLV1-40*01	IGLV1-40*02		None	None	None	IGLJ3*02			27	PW2_G3 light chain	IGLV1-40*01			None	None	None	IGLJ3*02			25	PW2_G3 light chain	IGLV1-40*01	IGLV1-40*02		None	None	None	IGLJ3*02			27
PW2_G4 light chain	22		IGKV4-1*01			None	None	None	IGKJ2*01	IGKJ2*02		16	None	PW2_G4 light chain seq	IGKV4-1*01			None	None	None	IGKJ2*01	IGKJ2*02		15												PW2_G4 light chain	IGKV4-1*01			None	None	None	IGKJ2*01	IGKJ2*02		15
PW2_G6 light chain	22		IGLV3-1*01			None	None	None	IGLJ2*01	IGLJ3*01		22	Deletion	PW2_G6 light chain seq	IGLV3-1*01			None	None	None	IGLJ2*01	IGLJ3*01		26												PW2_G6 light chain	IGLV3-1*01			None	None	None	IGLJ2*01	IGLJ3*01		26
PW2_G7 light chain	22		IGLV1-40*01			None	None	None	IGLJ2*01		IGLJ3*02	16	None	PW2_G7 light chain seq	IGLV1-40*01			None	None	None	IGLJ3*02			17												PW2_G7 light chain	IGLV1-40*01			None	None	None	IGLJ3*02			17
PW2_G8 light chain	22		IGLV2-23*01	IGLV2-23*03		None	None	None	IGLJ2*01		IGLJ3*02	29	None	PW2_G8 light chain seq	IGLV2-23*01	IGLV2-23*03		None	None	None	IGLJ3*02			30												PW2_G8 light chain	IGLV2-23*01	IGLV2-23*03		None	None	None	IGLJ3*02			30
PW2_G9 light chain	22		IGLV1-44*01			None	None	None	IGLJ3*02			31	Deletion	PW2_G9 light chain seq	IGLV1-44*01			None	None	None	IGLJ3*02			5												PW2_G9 light chain	IGLV1-44*01			None	None	None	IGLJ3*02			5
PW2_G10 light chain	22													PW2_G10 light chain constant island	IGKV3-20*01			None	None	None	IGKJ4*01			1	PW2_G10 light chain	IGKV3-20*01			None	None	None	IGKJ4*01			2	PW2_G10 light chain	IGKV3-20*01			None	None	None	IGKJ4*01			1
														PW2_G10 light chain variable island	IGKV3-20*01			None	None	None	IGKJ4*01			1
PW2_G11 light chain	22		IGLV2-14*01			None	None	None	IGLJ3*02			3	None	PW2_G11 light chain seq	IGLV2-14*01			None	None	None	IGLJ3*02			4												PW2_G11 light chain	IGLV2-14*01			None	None	None	IGLJ3*02			4
PW2_G12 light chain	22		IGKV3-20*01			None	None	None	IGKJ4*01			20	None	PW2_G12 light chain seq	IGKV3-20*01			None	None	None	IGKJ4*01			6												PW2_G12 light chain	IGKV3-20*01			None	None	None	IGKJ4*01			8
PW2_H1 light chain	22		IGLV2-23*02			None	None	None	IGLJ3*02			21	Deletion	PW2_H1 light chain seq	IGLV2-23*02			None	None	None	IGLJ3*02			22	PW2_H2 light chain											PW2_H1 light chain	IGLV2-23*02			None	None	None	IGLJ3*02			22
PW2_H2 light chain	22		IGKV3-11*01			None	None	None	IGKJ4*01			14	None	PW2_H2 light chain seq	IGKV3-11*01			None	None	None	IGKJ4*01			11	PW2_H2 light chain	IGKV3-20*01			None	None	None	IGKJ4*01			7	PW2_H2 light chain	IGKV3-11*01			None	None	None	IGKJ4*01			11
PW2_H3 light chain	22		IGKV1-17*01			None	None	None	IGKJ1*01			13	None	PW2_H3 light chain seq	IGKV1-17*01			None	None	None	IGKJ1*01			15												PW2_H3 light chain	IGKV1-17*01			None	None	None	IGKJ1*01			15
PW2_H4 light chain	22		IGKV3-11*01			None	None	None	IGKJ5*01			9	None	PW2_H4 light chain seq	IGKV3-11*01			None	None	None	IGKJ5*01			4												PW2_H4 light chain	IGKV3-11*01			None	None	None	IGKJ5*01			4
PW2_H5 light chain	22													PW2_H5 light chain constant island	IGLV1-47*01	IGLV1-47*02		None	None	None	IGLJ3*02			14	PW2_H5 light chain	IGLV1-47*01	IGLV1-47*02		None	None	None	IGLJ3*02			14	PW2_H5 light chain	IGLV1-47*01	IGLV1-47*02		None	None	None	IGLJ3*02			14
														PW2_H5 light chain variable island	IGLV1-47*01	IGLV1-47*02		None	None	None	IGLJ3*02			14
PW3_A1 light chain	22		IGLV1-40*01			None	None	None	IGLJ2*01		IGLJ3*02	7	None	PW3_A1 light chain seq	IGLV1-40*01	IGLV1-40*02		None	None	None	IGLJ2*01	IGLJ3*01		12												PW3_A1 light chain
PW3_A2 light chain	22		IGLV6-57*01			None	None	None	IGLJ3*02			21	None	PW3_A2 light chain seq	IGLV6-57*01			None	None	None	IGLJ3*02			22												PW3_A2 light chain	IGLV6-57*01			None	None	None	IGLJ3*02			22
PW3_A3 light chain	22		IGKV4-1*01			None	None	None	IGKJ4*01			13	None	PW3_A3 light chain seq	IGKV4-1*01			None	None	None	IGKJ4*01			5												PW3_A3 light chain	IGKV4-1*01			None	None	None	IGKJ4*01			5
PW3_A4 light chain	22		IGLV6-57*01			None	None	None	IGLJ3*02			22	None	PW3_A4 light chain seq	IGLV6-57*01			None	None	None	IGLJ3*02			22												PW3_A4 light chain	IGLV6-57*01			None	None	None	IGLJ3*02			22
PW3_A5 light chain	22		IGLV6-57*01			None	None	None	IGLJ3*02			21	None	PW3_A5 light chain seq	IGLV6-57*01			None	None	None	IGLJ3*02			21												PW3_A5 light chain	IGLV6-57*01			None	None	None	IGLJ3*02			21
PW3_A6 light chain	22		IGKV3-20*01			None	None	None	IGKJ2*01			21	None	PW3_A6 light chain seq	IGKV3-20*01			None	None	None	IGKJ2*01			10												PW3_A6 light chain	IGKV3-20*01			None	None	None	IGKJ2*01			10
PW3_A7 light chain	22		IGLV2-18*02			None	None	None	IGLJ3*02			13	Deletion	PW3_A7 light chain seq	IGLV2-18*02			None	None	None	IGLJ3*02			9												PW3_A7 light chain	IGLV2-18*02			None	None	None	IGLJ3*02			9
PW3_A8 light chain	22		IGKV3-15*01			None	None	None	IGKJ3*01			11	Deletion	PW3_A8 light chain seq	IGKV3-15*01			None	None	None	IGKJ3*01			2												PW3_A8 light chain	IGKV3-15*01			None	None	None	IGKJ3*01			2
PW3_A9 light chain	22		IGLV3-9*01			None	None	None	IGLJ3*02			16	Deletion	PW3_A9 light chain seq	IGLV3-9*01			None	None	None	IGLJ3*02			17												PW3_A9 light chain	IGLV3-9*01			None	None	None	IGLJ3*02			17
PW3_A10 light chain	22		IGKV2-30*01			None	None	None	IGKJ2*01			23	None	PW3_A10 light chain seq	IGKV2-30*01			None	None	None	IGKJ2*01			16												PW3_A10 light chain	IGKV2-30*01			None	None	None	IGKJ2*01			16
PW3_A11 light chain	22		IGKV3-11*01			None	None	None	IGKJ5*01			13	None	PW3_A11 light chain seq	IGKV3-11*01			None	None	None	IGKJ5*01			5												PW3_A11 light chain	IGKV3-11*01			None	None	None	IGKJ5*01			5
PW3_A12 light chain	22		IGKV1-39*01	IGKV1D-39*01		None	None	None	IGKJ1*01			15	Deletion	PW3_A12 light chain seq	IGKV1-39*01	IGKV1D-39*01		None	None	None	IGKJ1*01			10												PW3_A12 light chain	IGKV1-39*01	IGKV1D-39*01		None	None	None	IGKJ1*01			10
PW3_B1 light chain	22		IGLV3-9*01			None	None	None	IGLJ3*02			12	Deletion	PW3_B1 light chain seq	IGLV3-9*01			None	None	None	IGLJ3*02			12												PW3_B1 light chain	IGLV3-9*01			None	None	None	IGLJ3*02			12
PW3_B3 light chain	22		IGLV2-14*01			None	None	None	IGLJ2*01	IGLJ3*01		11	None	PW3_B3 light chain seq	IGLV2-14*01			None	None	None	IGLJ2*01	IGLJ3*01		11												PW3_B3 light chain	IGLV2-14*01			None	None	None	IGLJ2*01	IGLJ3*01		11
PW3_B4 light chain	22		IGLV2-14*01			None	None	None	IGLJ2*01		IGLJ3*02	11	None	PW3_B4 light chain seq	IGLV2-14*01			None	None	None	IGLJ3*02			11												PW3_B4 light chain	IGLV2-14*01			None	None	None	IGLJ3*02			11
PW3_B5 light chain	22		IGLV1-44*01			None	None	None	IGLJ1*01			4	None	PW3_B5 light chain seq	IGLV1-44*01			None	None	None	IGLJ1*01			4												PW3_B5 light chain	IGLV1-44*01			None	None	None	IGLJ1*01			4
PW3_B6 light chain	22													PW3_B6 light chain seq	IGLV7-46*01			None	None	None	IGLJ3*02			16	PW3_B6 light chain	IGLV7-46*01			None	None	None	IGLJ3*02			16	PW3_B6 light chain	IGLV7-46*01			None	None	None	IGLJ3*02			16
PW3_B7 light chain	22		IGKV1-39*01	IGKV1D-39*01		None	None	None	IGKJ2*01	IGKJ2*02		26	None	PW3_B7 light chain seq	IGKV1-39*01	IGKV1D-39*01		None	None	None	IGKJ2*01	IGKJ2*02		27												PW3_B7 light chain	IGKV1-39*01	IGKV1D-39*01		None	None	None	IGKJ2*01	IGKJ2*02		27
PW3_B8 light chain	22													PW3_B8 light chain seq	IGLV1-40*01			None	None	None	IGLJ3*02			2	PW3_B8 light chain	IGLV1-40*01			None	None	None	IGLJ3*02			2	PW3_B8 light chain	IGLV1-40*01			None	None	None	IGLJ3*02			2
PW3_B9 light chain	22		IGKV3-15*01			None	None	None	IGKJ3*01			5	None	PW3_B9 light chain seq	IGKV3-15*01			None	None	None	IGKJ3*01			5												PW3_B9 light chain	IGKV3-15*01			None	None	None	IGKJ3*01			5
PW3_B10 light chain	22		IGLV2-14*01			None	None	None	IGLJ2*01	IGLJ3*01		14	None	PW3_B10 light chain seq	IGLV2-14*01			None	None	None	IGLJ2*01	IGLJ3*01		14												PW3_B10 light chain	IGLV2-14*01			None	None	None	IGLJ2*01	IGLJ3*01		14
PW3_B11 light chain	22		IGLV2-14*01			None	None	None	IGLJ2*01		IGLJ3*02	14	None	PW3_B11 light chain seq	IGLV2-14*01			None	None	None	IGLJ2*01	IGLJ3*01		14												PW3_B11 light chain	IGLV2-14*01			None	None	None	IGLJ2*01	IGLJ3*01		14
PW3_B12 light chain	22		IGLV1-40*01			None	None	None	IGLJ2*01		IGLJ3*02	7	None	PW3_B12 light chain seq	IGLV1-40*01			None	None	None	IGLJ2*01	IGLJ3*01	IGLJ3*02	7												PW3_B12 light chain	IGLV1-40*01			None	None	None	IGLJ2*01		IGLJ3*02	7
PW3_C1 light chain	22												Deletion	PW3_C1 light chain seq	IGLV1-40*01			None	None	None	IGLJ2*01	IGLJ3*01		6	PW3_C1 light chain	IGLV1-40*01			None	None	None	IGLJ2*01	IGLJ3*01		6	PW3_C1 light chain	IGLV1-40*01			None	None	None	IGLJ2*01	IGLJ3*01		6
PW3_C2 light chain	22													PW3_C2 light chain seq	IGLV1-40*01			None	None	None	IGLJ3*02			12	PW3_C2 light chain	IGLV1-40*01			None	None	None	IGLJ3*02			12	PW3_C2 light chain	IGLV1-40*01			None	None	None	IGLJ3*02			12
PW3_C3 light chain	22		IGLV2-14*01			None	None	None	IGLJ2*01		IGLJ3*02	11	None	PW3_C3 light chain seq	IGLV2-14*01			None	None	None	IGLJ2*01	IGLJ3*01		11												PW3_C3 light chain	IGLV2-14*01			None	None	None	IGLJ2*01	IGLJ3*01		11
PW3_C4 light chain	22		IGLV2-14*01			None	None	None	IGLJ2*01		IGLJ3*02	17	None	PW3_C4 light chain seq	IGLV2-14*01			None	None	None	IGLJ2*01	IGLJ3*01		17												PW3_C4 light chain	IGLV2-14*01			None	None	None	IGLJ2*01	IGLJ3*01		17
PW3_C5 light chain	22		IGLV2-14*01			None	None	None	IGLJ2*01	IGLJ3*01		13	None	PW3_C5 light chain seq	IGLV2-14*01			None	None	None	IGLJ2*01	IGLJ3*01		13												PW3_C5 light chain
PW3_C6 light chain	22		IGLV2-14*01			None	None	None	IGLJ2*01	IGLJ3*01		16	None	PW3_C6 light chain seq	IGLV2-14*01			None	None	None	IGLJ2*01	IGLJ3*01		16												PW3_C6 light chain	IGLV2-14*01			None	None	None	IGLJ2*01	IGLJ3*01		16
PW3_C8 light chain	22		IGKV1-NL1*01			None	None	None	IGKJ4*01			20	None	PW3_C8 light chain seq	IGKV1-NL1*01			None	None	None	IGKJ4*01			19	PW3_C8 light chain	IGKV1-NL1*01			None	None	None	IGKJ4*01			19	PW3_C8 light chain	IGKV1-NL1*01			None	None	None	IGKJ4*01			19
PW3_C9 light chain	22		IGKV3-15*01	IGKV3D-15*01		None	None	None	IGKJ4*01	IGKJ4*02		16	Deletion	PW3_C9 light chain seq	IGKV3-15*01			None	None	None	IGKJ4*01			1												PW3_C9 light chain	IGKV3-15*01			None	None	None	IGKJ4*01			1
PW3_C10 light chain	22		IGLV1-47*01			None	None	None	IGLJ3*02			19	None	PW3_C10 light chain seq	IGLV1-47*01			None	None	None	IGLJ3*02			12												PW3_C10 light chain	IGLV1-47*01			None	None	None	IGLJ3*02			12
PW3_C11 light chain	22		IGLV3-19*01			None	None	None	IGLJ2*01		IGLJ3*02	19	None	PW3_C11 light chain seq	IGLV3-19*01			None	None	None	IGLJ3*02			19												PW3_C11 light chain	IGLV3-19*01			None	None	None	IGLJ3*02			19
PW3_C12 light chain	22		IGKV1-17*01			None	None	None	IGKJ1*01			10	None	PW3_C12 light chain seq	IGKV1-17*01		IGKV1D-17*02	None	None	None	IGKJ1*01			91												PW3_C12 light chain	IGKV1-17*01			None	None	None	IGKJ1*01			10
PW3_D1 light chain	22		IGLV3-21*02			None	None	None	IGLJ2*01	IGLJ3*01		12	None	PW3_D1 light chain seq	IGLV3-21*02			None	None	None	IGLJ2*01	IGLJ3*01		12	PW3_D1 light chain	IGLV3-21*02			None	None	None	IGLJ2*01	IGLJ3*01			PW3_D1 light chain	IGLV3-21*02			None	None	None	IGLJ2*01	IGLJ3*01		12
PW3_D2 light chain	22		IGKV1-17*01			None	None	None	IGKJ1*01			10	Deletion	PW3_D2 light chain seq	IGKV1-17*01			None	None	None	IGKJ1*01			5												PW3_D2 light chain	IGKV1-17*01			None	None	None	IGKJ1*01			5
PW3_D3 light chain	22		IGLV1-40*01			None	None	None	IGLJ2*01	IGLJ3*01		5	Deletion	PW3_D3 light chain seq	IGLV1-40*01			None	None	None	IGLJ2*01	IGLJ3*01		4	PW3_D3 light chain	IGLV1-40*01			None	None	None	IGLJ2*01	IGLJ3*01		4	PW3_D3 light chain	IGLV1-40*01			None	None	None	IGLJ2*01	IGLJ3*01		4
PW3_D4 light chain	22		IGLV3-9*01			None	None	None	IGLJ3*02			10	None	PW3_D4 light chain seq	IGLV3-9*01			None	None	None	IGLJ3*02			12												PW3_D4 light chain	IGLV3-9*01			None	None	None	IGLJ3*02			12
PW3_D5 light chain	22		IGLV3-21*02			None	None	None	IGLJ2*01		IGLJ3*02	10	None	PW3_D5 light chain seq	IGLV3-21*02			None	None	None	IGLJ3*02			13												PW3_D5 light chain	IGLV3-21*02			None	None	None	IGLJ3*02			13
PW3_D6 light chain	22													PW3_D6 light chain seq	IGLV3-21*02	IGLV3-21*03		None	None	None	IGLJ2*01	IGLJ3*01		14	PW3_D6 light chain	IGLV3-21*02	IGLV3-21*03		None	None	None	IGLJ2*01	IGLJ3*01		15	PW3_D6 light chain	IGLV3-21*02	IGLV3-21*03		None	None	None	IGLJ2*01	IGLJ3*01		14
PW3_D7 light chain	22		IGKV1-NL1*01			None	None	None	IGKJ4*01			15	Deletion	PW3_D7 light chain seq	IGKV1-NL1*01			None	None	None	IGKJ4*01			14	PW3_D7 light chain	IGKV1-NL1*01			None	None	None	IGKJ4*01			14	PW3_D7 light chain	IGKV1-NL1*01			None	None	None	IGKJ4*01			14
PW3_D9 light chain	22													PW3_D9 light chain seq	IGKV1-39*01	IGKV1D-39*01		None	None	None	IGKJ2*01	IGKJ2*02		22	PW3_D9 light chain	IGKV1-39*01	IGKV1D-39*01		None	None	None	IGKJ2*01	IGKJ2*02		22	PW3_D9 light chain	IGKV1-39*01	IGKV1D-39*01		None	None	None	IGKJ2*01	IGKJ2*02		22
PW3_D10 light chain	22		IGKV2-28*01	IGKV2D-28*01		None	None	None	IGKJ2*01		IGKJ2*03	9	None	PW3_D10 light chain seq	IGKV2-28*01	IGKV2D-28*01		None	None	None	IGKJ2*04	IGKJ2*03	IGKJ2*02	8	PW3_D10 light chain	IGKV2-28*01	IGKV2D-28*01		None	None	None	IGKJ1*01			8	PW3_D10 light chain	IGKV2-28*01	IGKV2D-28*01		None	None	None	IGKJ2*01		IGKJ2*03	8
PW3_D11 light chain	22		IGKV2-28*01	IGKV2D-28*01		None	None	None	IGKJ2*01	IGKJ2*02		44	None	PW3_D11 light chain seq	IGKV2-28*01	IGKV2D-28*01		None	None	None	IGKJ2*01	IGKJ2*02		7	PW3_D11 light chain	IGKV2-28*01	IGKV2D-28*01		None	None	None	IGKJ2*01	IGKJ2*02		6	PW3_D11 light chain	IGKV2-28*01	IGKV2D-28*01		None	None	None	IGKJ2*01	IGKJ2*02		6
PW3_D12 light chain	22		IGKV1-39*01	IGKV1D-39*01		None	None	None	IGKJ2*01	IGKJ2*02		28	None	PW3_D12 light chain seq	IGKV1-39*01	IGKV1D-39*01		None	None	None	IGKJ2*01	IGKJ2*02		16												PW3_D12 light chain	IGKV1-39*01	IGKV1D-39*01		None	None	None	IGKJ2*01	IGKJ2*02		16
PW3_E1 light chain	22		IGLV2-8*01			None	None	None	IGLJ2*01	IGLJ3*01		6	Deletion	PW3_E1 light chain seq	IGLV2-8*01			None	None	None	IGLJ2*01	IGLJ3*01		2												PW3_E1 light chain	IGLV2-8*01			None	None	None	IGLJ2*01	IGLJ3*01		1
PW3_E2 light chain	22		IGKV3-15*01			None	None	None	IGKJ1*01			9	None	PW3_E2 light chain seq	IGKV3-15*01			None	None	None	IGKJ1*01			7												PW3_E2 light chain	IGKV3-15*01			None	None	None	IGKJ1*01			7
PW3_E3 light chain	22		IGKV3-15*01			None	None	None	IGKJ1*01			10	None	PW3_E3 light chain seq	IGKV3-15*01			None	None	None	IGKJ1*01			8	PW3_E3 light chain	IGKV3-15*01			None	None	None	IGKJ1*01			7	PW3_E3 light chain	IGKV3-15*01			None	None	None	IGKJ1*01			8
PW3_E4 light chain	22		IGKV1-39*01	IGKV1D-39*01		None	None	None	IGKJ2*01	IGKJ2*02		26	None	PW3_E4 light chain seq	IGKV1-39*01	IGKV1D-39*01		None	None	None	IGKJ2*01	IGKJ2*02		18	PW3_E4 light chain	IGKV1-39*01	IGKV1D-39*01		None	None	None	IGKJ2*01	IGKJ2*02		18	PW3_E4 light chain	IGKV1-39*01	IGKV1D-39*01		None	None	None	IGKJ2*01	IGKJ2*02		18
PW3_E5 light chain	22		IGKV1-5*03			None	None	None	IGKJ1*01			33	Deletion	PW3_E5 light chain seq	IGKV1-5*03			None	None	None	IGKJ1*01			25												PW3_E5 light chain	IGKV1-5*03			None	None	None	IGKJ1*01			25
PW3_E6 light chain	22													PW3_E6 light chain seq	IGKV3-15*01			None	None	None	IGKJ2*01			4	PW3_E6 light chain	IGKV4-1*01			None	None	None	IGKJ2*01			3	PW3_E6 light chain	IGKV3-15*01			None	None	None	IGKJ2*01			4
PW3_E7 light chain	22		IGKV3-11*01			None	None	None	IGKJ1*01			9	None	PW3_E7 light chain seq	IGKV3-11*01			None	None	None	IGKJ1*01			9												PW3_E7 light chain	IGKV3-11*01			None	None	None	IGKJ1*01			9
PW3_E8 light chain	22		IGKV1D-16*01			None	None	None	IGKJ4*01			10	None	PW3_E8 light chain variable island	IGKV1D-16*01			None	None	None	IGKJ4*01			3	PW3_E8 light chain	IGKV1D-16*01			None	None	None	IGKJ4*01			3	PW3_E8 light chain	IGKV1D-16*01			None	None	None	IGKJ4*01			3
PW3_E9 light chain	22													PW3_E9 light chain seq	IGKV1-39*01	IGKV1D-39*01		None	None	None	IGKJ2*01	IGKJ2*02		17	PW3_E9 light chain	IGKV1-39*01	IGKV1D-39*01		None	None	None	IGKJ2*01	IGKJ2*02		17	PW3_E9 light chain	IGKV1-39*01	IGKV1D-39*01		None	None	None	IGKJ2*01	IGKJ2*02		17
PW3_E10 light chain	22		IGKV3-20*01			None	None	None	IGKJ3*01			14	None	PW3_E10 light chain seq	IGKV3-20*01			None	None	None	IGKJ3*01			11												PW3_E10 light chain	IGKV3-20*01			None	None	None	IGKJ3*01			11
PW3_E11 light chain	22		IGKV1-5*03			None	None	None	IGKJ1*01			14	None	PW3_E11 light chain seq	IGKV1-5*03			None	None	None	IGKJ1*01			11												PW3_E11 light chain	IGKV1-5*03			None	None	None	IGKJ1*01			11
PW3_E12 light chain	22		IGLV6-57*01			None	None	None	IGLJ2*01		IGLJ3*02	21	None	PW3_E12 light chain seq	IGLV6-57*02	IGLV6-57*01		None	None	None	IGLJ2*01	IGLJ3*01	IGLJ3*02	21	PW3_E12 light chain	IGLV6-57*01			None	None	None	IGLJ2*01		IGLJ3*02	21	PW3_E12 light chain	IGLV6-57*01			None	None	None	IGLJ2*01		IGLJ3*02	21
PW3_F1 light chain	22		IGLV1-40*01			None	None	None	IGLJ2*01		IGLJ3*02	20	None	PW3_F1 light chain seq	IGLV1-40*01			None	None	None	IGLJ2*01	IGLJ3*01			PW3_F1 light chain	IGLV1-40*01			None	None	None	IGLJ2*01	IGLJ3*01		9	PW3_F1 light chain	IGLV1-40*01			None	None	None	IGLJ2*01	IGLJ3*01		8
PW3_F2 light chain	22		IGKV3-15*01			None	None	None	IGKJ2*01			15	None	PW3_F2 light chain seq	IGKV3-15*01			None	None	None	IGKJ2*01			14												PW3_F2 light chain	IGKV3-15*01			None	None	None	IGKJ2*01			14
PW3_F3 light chain	22		IGKV1-39*01	IGKV1D-39*01		None	None	None	IGKJ2*01	IGKJ2*02		25	None	PW3_F3 light chain seq	IGKV1-39*01	IGKV1D-39*01		None	None	None	IGKJ2*01	IGKJ2*02		16												PW3_F3 light chain	IGKV1-39*01	IGKV1D-39*01		None	None	None	IGKJ2*01	IGKJ2*02		16
PW3_F4 light chain	22		IGKV1-5*03			None	None	None	IGKJ1*01			17	None	PW3_F4 light chain seq	IGKV1-5*03			None	None	None	IGKJ1*01			14												PW3_F4 light chain	IGKV1-5*03			None	None	None	IGKJ1*01			14
PW3_F6 light chain	22		IGKV1-33*01	IGKV1D-33*01		None	None	None	IGKJ3*01			11	None	PW3_F6 light chain seq	IGKV1-33*01	IGKV1D-33*01		None	None	None	IGKJ3*01			12												PW3_F6 light chain	IGKV1-33*01	IGKV1D-33*01		None	None	None	IGKJ3*01			12
PW3_F7 light chain	22		IGKV1-33*01	IGKV1D-33*01		None	None	None	IGKJ4*01			12	None	PW3_F7 light chain seq	IGKV1-33*01	IGKV1D-33*01		None	None	None	IGKJ4*01			12												PW3_F7 light chain	IGKV1-33*01	IGKV1D-33*01		None	None	None	IGKJ4*01			12
PW3_F8 light chain	22		IGLV7-46*01			None	None	None	IGLJ3*02			16	Deletion	PW3_F8 light chain seq	IGLV7-46*01			None	None	None	IGLJ3*02			16	PW3_F8 light chain	IGLV7-46*01			None	None	None	IGLJ3*02			18	PW3_F8 light chain	IGLV7-46*01			None	None	None	IGLJ3*02			16
PW3_F9 light chain	22													PW3_F9 light chain seq	IGLV3-21*02			None	None	None	IGLJ3*02			11	PW3_F9 light chain	IGLV3-21*02			None	None	None	IGLJ3*02			11	PW3_F9 light chain	IGLV3-21*02			None	None	None	IGLJ3*02			11
PW3_F10 light chain	22		IGKV3-11*01			None	None	None	IGKJ1*01			33	None	PW3_F10 light chain seq	IGKV3-11*01			None	None	None	IGKJ1*01			25												PW3_F10 light chain	IGKV3-11*01			None	None	None	IGKJ1*01			25
PW3_F11 light chain	22		IGLV1-44*01			None	None	None	IGLJ2*01		IGLJ3*02	18	None	PW3_F11 light chain variable island	IGLV1-44*01			None	None	None	IGLJ2*01	IGLJ3*01	IGLJ3*02	17												PW3_F11 light chain	IGLV1-44*01			None	None	None	IGLJ2*01		IGLJ3*02	17
														PW3_F11 light chain constant island	IGLV1-44*01			None	None	None	IGLJ2*01	IGLJ3*01	IGLJ3*02	17
PW3_F12 light chain	22		IGKV2-28*01	IGKV2D-28*01		None	None	None	IGKJ2*01			11	None	PW3_F12 light chain seq	IGKV2-28*01	IGKV2D-28*01		None	None	None	IGKJ2*01			5												PW3_F12 light chain	IGKV2-28*01	IGKV2D-28*01		None	None	None	IGKJ2*01			5
PW3_G1 light chain	22		IGLV1-51*01			None	None	None	IGLJ2*01		IGLJ3*02	8	Deletion	PW3_G1 light chain seq	IGLV1-51*01			None	None	None	IGLJ3*02			2	PW3_G1 light chain	IGLV1-51*01			None	None	None	IGLJ3*02			4	PW3_G1 light chain	IGLV1-51*01			None	None	None	IGLJ3*02			2
PW3_G2 light chain	22		IGKV3-15*01			None	None	None	IGKJ5*01			16	None	PW3_G2 light chain seq	IGKV3-15*01			None	None	None	IGKJ5*01			14												PW3_G2 light chain	IGKV3-15*01			None	None	None	IGKJ5*01			14
PW3_G3 light chain	22		IGKV2-28*01	IGKV2D-28*01		None	None	None	IGKJ1*01			16	None	PW3_G3 light chain seq	IGKV2-28*01	IGKV2D-28*01		None	None	None	IGKJ1*01			7												PW3_G3 light chain	IGKV2-28*01	IGKV2D-28*01		None	None	None	IGKJ1*01			7
PW3_G4 light chain	22		IGKV1-33*01	IGKV1D-33*01		None	None	None	IGKJ2*01	IGKJ2*02		15	None	PW3_G4 light chain seq	IGKV1-33*01	IGKV1D-33*01		None	None	None	IGKJ2*01	IGKJ2*02		11												PW3_G4 light chain	IGKV1-33*01	IGKV1D-33*01		None	None	None	IGKJ2*01	IGKJ2*02		11
PW3_G5 light chain	22													PW3_G5 light chain seq	IGKV3-20*01			None	None	None	IGKJ4*01	IGKJ4*02		19	PW3_G5 light chain	IGKV3-20*01			None	None	None	IGKJ4*01	IGKJ4*02		19	PW3_G5 light chain	IGKV3-20*01			None	None	None	IGKJ4*01	IGKJ4*02		19
PW3_G6 light chain	22		IGKV4-1*01			None	None	None	IGKJ1*01			34	Deletion	PW3_G6 light chain seq	IGKV4-1*01			None	None	None	IGKJ1*01			15	PW3_G6 light chain	IGKV4-1*01			None	None	None	IGKJ1*01			15	PW3_G6 light chain	IGKV4-1*01			None	None	None	IGKJ1*01			15
PW3_G7 light chain	22		IGKV1-33*01	IGKV1D-33*01		None	None	None	IGKJ5*01			10	None	PW3_G7 light chain seq	IGKV1-33*01	IGKV1D-33*01		None	None	None	IGKJ5*01			7												PW3_G7 light chain	IGKV1-33*01	IGKV1D-33*01		None	None	None	IGKJ5*01			7
PW3_G8 light chain	22		IGKV3-11*01			None	None	None	IGKJ4*01			19	None	PW3_G8 light chain seq	IGKV3-11*01			None	None	None	IGKJ4*01			10												PW3_G8 light chain	IGKV3-11*01			None	None	None	IGKJ4*01			10
PW3_G9 light chain	22		IGLV3-21*02	IGLV3-21*03		None	None	None	IGLJ2*01	IGLJ3*01		35	None	PW3_G9 light chain seq	IGLV3-21*02			None	None	None	IGLJ2*01	IGLJ3*01		7	PW3_G9 light chain	IGLV3-21*02			None	None	None	IGLJ2*01	IGLJ3*01		7	PW3_G9 light chain	IGLV3-21*02			None	None	None	IGLJ2*01	IGLJ3*01		7
PW3_G10 light chain	22		IGKV1-39*01	IGKV1D-39*01		None	None	None	IGKJ4*01			25	None	PW3_G10 light chain seq	IGKV1-39*01	IGKV1D-39*01		None	None	None	IGKJ4*01			23												PW3_G10 light chain	IGKV1-39*01	IGKV1D-39*01		None	None	None	IGKJ4*01			23
PW3_G12 light chain	22		IGKV3-11*01			None	None	None	IGKJ5*01			9	None	PW3_G12 light chain seq	IGKV3-11*01			None	None	None	IGKJ5*01			4												PW3_G12 light chain	IGKV3-11*01			None	None	None	IGKJ5*01			4
PW3_H1 light chain	22													PW3_H1 light chain seq	IGLV2-8*01			None	None	None	IGLJ2*01	IGLJ3*01		7	PW3_H1 light chain	IGLV2-8*01			None	None	None	IGLJ2*01	IGLJ3*01		7	PW3_H1 light chain	IGLV2-8*01			None	None	None	IGLJ2*01	IGLJ3*01		7
PW3_H3 light chain	22		IGLV3-25*03	IGLV3-25*02		None	None	None	IGLJ2*01	IGLJ3*01	IGLJ3*02	10	Deletion	PW3_H3 light chain seq	IGLV3-25*02			None	None	None	IGLJ2*01	IGLJ3*01		15												PW3_H3 light chain	IGLV3-25*02			None	None	None	IGLJ2*01	IGLJ3*01		15
PW3_H4 light chain	22		IGLV3-21*01	IGLV3-21*03		None	None	None	IGLJ4*01			19	None	PW3_H4 light chain seq	IGLV3-21*01	IGLV3-21*03		None	None	None	IGLJ1*01			11	PW3_H4 light chain	IGLV3-21*01	IGLV3-21*03		None	None	None	IGLJ1*01			19	PW3_H4 light chain	IGLV3-21*01			None	None	None	IGLJ1*01			8
PW3_H5 light chain	22		IGKV3-11*01			None	None	None	IGKJ5*01			12	Insertion	PW3_H5 light chain seq	IGKV3-11*01			None	None	None	IGKJ5*01			8	PW3_H5 light chain	IGKV3-11*01			None	None	None	IGKJ5*01			3	PW3_H5 light chain	IGKV3-11*01			None	None	None	IGKJ5*01			4
PW3_H6 light chain	22		IGKV3-15*01			None	None	None	IGKJ1*01			10	None	PW3_H6 light chain seq	IGKV3-15*01			None	None	None	IGKJ1*01			10												PW3_H6 light chain	IGKV3-15*01			None	None	None	IGKJ1*01			9
PW3_H7 light chain	22		IGLV3-9*01			None	None	None	IGLJ3*02			49	Deletion	PW3_H7 light chain seq	IGLV3-9*01			None	None	None	IGLJ3*02			12	PW3_H7 light chain	IGLV3-9*01			None	None	None	IGLJ3*02			12	PW3_H7 light chain	IGLV3-9*01			None	None	None	IGLJ3*02			12
PW3_H8 light chain	22		IGKV3-11*01			None	None	None	IGKJ5*01			14	None	PW3_H8 light chain seq	IGKV3-11*01			None	None	None	IGKJ5*01			3												PW3_H8 light chain	IGKV3-11*01			None	None	None	IGKJ5*01			3
PW3_H9 light chain	22		IGLV2-14*01			None	None	None	IGLJ2*01	IGLJ3*01		11	Deletion	PW3_H9 light chain seq	IGLV2-14*01			None	None	None	IGLJ2*01	IGLJ3*01		11												PW3_H9 light chain	IGLV2-14*01			None	None	None	IGLJ2*01	IGLJ3*01		10
PW3_H10 light chain	22		IGLV1-44*01			None	None	None	IGLJ1*01			7	None	PW3_H10 light chain seq	IGLV1-44*01			None	None	None	IGLJ1*01			7												PW3_H10 light chain	IGLV1-44*01			None	None	None	IGLJ1*01			7
PW3_H11 light chain	22													PW3_H11 light chain seq	IGLV3-9*01			None	None	None	IGLJ3*02			10	PW3_H11 light chain	IGLV3-9*01			None	None	None	IGLJ3*02			9	PW3_H11 light chain	IGLV3-9*01			None	None	None	IGLJ3*02			9
PW3_H12 light chain	22		IGLV2-14*01			None	None	None	IGLJ2*01	IGLJ3*01		7	None	PW3_H12 light chain seq	IGLV2-14*01			None	None	None	IGLJ2*01	IGLJ3*01		7												PW3_H12 light chain	IGLV2-14*01			None	None	None	IGLJ2*01	IGLJ3*01		7
Details:
Gene identification done with IgBlast
PW1 samples are single-end sequenced; PW2 and PW3 are paired-end sequenced.
The 'Alternative' genes have identical percent identity to the BCR sequence and all have equal probably of being correct
Highlighted samples are samples available through EBI; other samples are available upon request
Samples in red are either: mismatches from ground truth or samples where no BCR sequence was identified (both a V and a J gene ID was required to be included in analysis)
Blue are the situations where BASICs predicted BCR was present in the BCR contigs provided by Trinity but this BCR does not match the PCR obtained ground truth
